# Supplementary material for: Cold-Induced Changes in Gene Expression in Brown Adipose Tissue, White Adipose Tissue and Liver
Source: PLoS One. 2013 Jul 22;8(7):e68933. doi: 10.1371/journal.pone.0068933 (PMC3718809; doi:10.1371/journal.pone.0068933)
Supplement: Table S2 — List of genes differentially expressed between the cold and room temperature treatments for brown adipose tissue. (XLSX) [file pone.0068933.s002.xlsx]

## Sheet: BAT_diff.txt
Table S2 List of genes differentially expressed between the cold and room temperature treatments for brown adipose tissue.
ProbeID	p-value	Fold change (cold / room temperature	regulation (cold / room temperature)	Symbol	Entrez_Gene_ID	Definition
3940750	0.0175798	2.26819	up	1600019D15Rik
7050154	0.00449959	2.30381	down	Wdr6	83669	Mus musculus WD repeat domain 6 (Wdr6), mRNA.
105860594	0.00685553	2.14302	down	Cxcl9
1170079	0.00482708	2.63283	up	2610022G08Rik
1660017	0.0212991	2.34383	up	Pspc1
102650497	0.000564682	6.85802	up	9530050F08Rik
5550129	0.000130378	5.55441	down	Cyp4f14	64385	Mus musculus cytochrome P450, family 4, subfamily f, polypeptide 14 (Cyp4f14), mRNA.
106110170	0.0022736	3.39553	up	scl0003702.1_48
2680440	0.0488882	2.49134	down	0610037M15Rik
1990193	0.00177973	3.27386	down	Igf1	16000	Mus musculus insulin-like growth factor 1 (Igf1), transcript variant 2, mRNA.
101770722	0.0198825	2.51712	up	Fjx1
360161	0.0407286	2.50888	down	Stc1
6860195	0.00312386	2.36893	down	Mtap6
1580632	0.00857281	2.51086	down	Ass1	11898	Mus musculus argininosuccinate synthetase 1 (Ass1), mRNA.
6370520	0.00231434	2.24746	down	Adora1
1090487	0.000432274	8.33999	down	Cyp2a12	13085	Mus musculus cytochrome P450, family 2, subfamily a, polypeptide 12 (Cyp2a12), mRNA.
3360619	0.000727232	4.56544	down	Cyp2a12	13085	Mus musculus cytochrome P450, family 2, subfamily a, polypeptide 12 (Cyp2a12), mRNA.
430427	0.00510255	3.3052	up	BC034507
105890593	0.00695667	2.49673	down	Luc7l2
106650445	0.0393048	2.38872	up	3230401I01Rik
130711	0.00631578	3.23339	down	Zc3hdc6	78751	Mus musculus zinc finger CCCH type containing 6 (Zc3h6), mRNA.
2060717	0.0385516	2.03094	up	Mvd	192156	Mus musculus mevalonate (diphospho) decarboxylase (Mvd), mRNA.
610538	0.0190773	2.72672	down	1700019G17Rik	75541	Mus musculus RIKEN cDNA 1700019G17 gene (1700019G17Rik), mRNA.
430369	0.00109244	7.3482	down	Haao
6980603	4.3896e-05	3.34646	down	Cyp7a1	13122	Mus musculus cytochrome P450, family 7, subfamily a, polypeptide 1 (Cyp7a1), mRNA.
101980451	0.000656759	2.39406	down	A630089D04Rik
6860121	0.00235894	2.94413	up	Dusp1	19252	Mus musculus dual specificity phosphatase 1 (Dusp1), mRNA.
103440692	0.0188983	3.35276	down	Hspa12a
3850037	0.011549	2.90965	down	Mr1
104610647	0.00341189	3.5207	down	Mr1
6100239	0.00257461	3.3983	down	4930572L20Rik
4050537	0.00178014	2.10466	up	Stard5	170460	Mus musculus StAR-related lipid transfer (START) domain containing 5 (Stard5), mRNA.
1230332	0.0109229	2.31148	up	Stard5	170460	Mus musculus StAR-related lipid transfer (START) domain containing 5 (Stard5), mRNA.
5420717	0.0170373	2.79581	up	Ube2j2
1580722	0.00700438	2.40475	down	Vsig4	278180	Mus musculus V-set and immunoglobulin domain containing 4 (Vsig4), mRNA.
3610152	0.00305288	2.54933	down	Gfra1	14585	Mus musculus glial cell line derived neurotrophic factor family receptor alpha 1 (Gfra1), mRNA.
100940528	0.0122656	2.71687	up	scl000010.1_362_REVCOMP
2760338	0.0203841	2.21154	up	Sumo1
6760433	0.0186116	2.17872	down	Twist2
4590348	0.0299846	2.50812	up	Rgs19ip1	67903	Mus musculus GIPC PDZ domain containing family, member 1 (Gipc1), mRNA.
3850184	0.0213422	2.85207	up	Smarcd1
106660563	0.0484807	2.37479	up	Sorl1
105420059	0.03635	2.30819	up	Slc6a9
3120519	0.00762467	5.67658	down	Hpd	15445	Mus musculus 4-hydroxyphenylpyruvic acid dioxygenase (Hpd), mRNA.
5570121	0.0284736	2.52779	down	A530020G20Rik
6200215	0.000205044	2.27086	down	2610020H08Rik
104760010	0.0126834	3.44426	up	2010015J01Rik
4070292	0.00527558	2.07696	up	Ly9
770324	0.00124886	6.60379	up	Gyk
4280068	0.00634226	2.37807	down	Btbd2
3390167	0.0388544	3.56246	down	Ela1	109901	Mus musculus elastase 1, pancreatic (Ela1), mRNA.
105860427	0.000558287	12.1389	down	Cps1
101740132	0.00475196	24.7765	down	Cps1
1440685	0.00279858	2.60251	up	G630016D24Rik	619301	Mus musculus RIKEN cDNA G630016D24 gene (G630016D24Rik), mRNA.
4180592	0.00764108	5.13464	down	Aox3
6860292	0.00190343	2.08868	up	Adrb1
103060681	0.0168584	2.12527	up	Adrb1
3360524	0.025795	2.29961	up	Zc3hdc8
1170736	0.028066	2.22474	up	Mrpl3
100510332	0.0236958	2.33346	up	scl0002816.1_8
4150072	0.0103472	24.6818	down	Ttr	22139	Mus musculus transthyretin (Ttr), mRNA.
3390097	0.0103641	2.82313	down	1700013L23Rik
6100279	0.000896226	2.1421	down	Hebp1
450053	0.0101387	2.30472	up	Papd1
6510373	0.0015159	3.08708	down	F11	109821	Mus musculus coagulation factor XI (F11), mRNA.
104050129	0.00167405	2.09605	down	1110035H17Rik
2680121	1.553e-05	5.4137	down	Foxa3
3190735	0.00614606	2.2588	down	Impdh1	23917	Mus musculus inosine 5'-phosphate dehydrogenase 1 (Impdh1), mRNA.
5340494	0.0096219	2.77804	down	Mpn	213171	Mus musculus protease, serine 27 (Prss27), mRNA.
100780500	0.00309732	2.47893	down	Cpsf6
2350369	0.0198349	5.70011	down	Cyp8b1	13124	Mus musculus cytochrome P450, family 8, subfamily b, polypeptide 1 (Cyp8b1), mRNA.
104920551	7.33943e-05	2.65446	down	BC026657
2900315	0.00241321	2.56246	up	E230011A21Rik	320181	Mus musculus fibronectin type III domain containing 7 (Fndc7), mRNA.
2370576	0.00112646	3.38733	down	Sox5	20678	Mus musculus SRY-box containing gene 5 (Sox5), mRNA.
1340427	0.00732576	2.53816	down	Cryl1	68631	Mus musculus crystallin, lambda 1 (Cryl1), mRNA.
4730156	0.00012524	2.23039	up	Faf1	14084	Mus musculus Fas-associated factor 1 (Faf1), mRNA.
6510364	0.0115968	26.9502	down	Apoa2	11807	Mus musculus apolipoprotein A-II (Apoa2), mRNA.
6860411	0.0110528	17.5139	down	Apoa2	11807	Mus musculus apolipoprotein A-II (Apoa2), mRNA.
2940133	0.0021827	14.6405	down	Cyp2d9	13105	Mus musculus cytochrome P450, family 2, subfamily d, polypeptide 9 (Cyp2d9), mRNA.
4920112	0.000329041	13.1581	down	Hamp	84506	Mus musculus hepcidin antimicrobial peptide 1 (Hamp1), mRNA.
2360114	0.00245465	4.72328	down	Serpina10	217847	Mus musculus serine (or cysteine) peptidase inhibitor, clade A (alpha-1 antiproteinase, antitrypsin), member 10 (Serpina10), mRNA.
100520164	0.0161325	2.29037	down	LOC384318
101050746	0.0127829	4.12343	down	1810021B22Rik
540408	0.00203873	6.46763	down	1190003J15Rik
102350114	1.12862e-05	2.58973	down	Ccnd2
3840019	0.0299841	2.50553	down	6030411F23Rik	102657	Mus musculus CD276 antigen (Cd276), mRNA.
106370452	0.0396666	3.39656	up	mtDNA_ND3
2450463	0.0232768	3.2171	down	Rasd1	19416	Mus musculus RAS, dexamethasone-induced 1 (Rasd1), mRNA.
2370148	0.00383811	2.75962	down	Ap2b1
4560338	0.00419388	2.73331	down	3300002I08Rik	69277	Mus musculus RIKEN cDNA 3300002I08 gene (3300002I08Rik), mRNA.
4230091	0.00398743	2.05018	up	Magea3	17139	Mus musculus melanoma antigen, family A, 3 (Magea3), mRNA.
105690022	0.0262339	2.47773	up	1110065P20Rik
3520451	0.00283414	3.3206	down	0610012D14Rik	68352	Mus musculus RIKEN cDNA 0610012D14 gene (0610012D14Rik), mRNA.
3850349	0.00338096	2.93116	up	Cdx2	12591	Mus musculus caudal type homeo box 2 (Cdx2), mRNA.
106420091	0.0354076	2.03101	down	Chdc1
1770242	0.00300574	4.23338	down	Mfng
580170	0.00755806	2.73116	down	Ablim1	226251	Mus musculus actin-binding LIM protein 1 (Ablim1), mRNA.
6520270	0.0174982	5.65299	down	Proc
360372	0.044054	3.22887	down	Unc119	22248	Mus musculus unc-119 homolog (C. elegans) (Unc119), mRNA. XM_001004318
6370541	0.0265924	2.07486	up	Fbxo18	50755	Mus musculus F-box protein 18 (Fbxo18), mRNA.
100770070	0.0102368	2.81344	down	9530009M10Rik
2570079	0.00530362	2.40321	up	Rai12	54351	Mus musculus retinoic acid induced 12 (Rai12), mRNA.
3290524	0.000629785	9.25413	down	Cyp2c37	13096	Mus musculus cytochrome P450, family 2. subfamily c, polypeptide 37 (Cyp2c37), mRNA. XM_975342
1690017	0.018796	2.65441	up	Hsp105
100430025	0.0261466	2.0385	down	Sox6
105360750	0.00268029	2.02645	up	AV028368
3830450	4.87193e-05	6.43306	down	F10
1050132	0.035178	2.00672	up	Hspa8
104590168	0.00129942	3.16227	down	E130006N16Rik
5550452	0.000172997	9.17701	down	C9	12279	Mus musculus complement component 9 (C9), mRNA.
2360619	0.000153779	2.53559	up	Ghrl	58991	Mus musculus ghrelin (Ghrl), mRNA.
7000575	0.0127137	2.6635	down	Agt
101980300	0.010203	2.22004	down	4930522L14Rik
4120133	0.0223356	2.28501	up	Uros
100380048	0.00584991	2.7901	up	scl0003204.1_4
104610008	0.0276662	2.55341	up	LOC328845
6980301	0.00305535	2.0757	down	Gamt	14431	Mus musculus guanidinoacetate methyltransferase (Gamt), mRNA.
100670341	0.0143597	3.0188	down	5930403L14Rik
5130338	0.0307522	2.24737	up	Arhgdig
630739	8.45724e-07	2.91875	down	Slc4a8
2680176	0.0404378	2.06392	up	Htr7
4920575	0.0233323	2.60678	up	Mnt
3190398	1.81149e-05	2.09227	up	Myo1c
4210288	0.000876093	10.5955	down	MGC25972
100360286	0.0345794	2.20874	down	Odz4
2690451	0.0489346	2.38199	down	9830147J24Rik	229900	Mus musculus guanylate binding protein 6 (Gbp6), mRNA.
2510446	0.00295515	2.66243	up	Siat9
105890528	0.00719773	2.74224	down	6430407L02Rik
102120707	0.0378788	2.47014	up	BC033915
1850717	0.0399489	2.02388	down	2610014F08Rik
106860524	0.00272461	2.41463	up	1810012H11Rik
4120504	0.018722	2.19423	down	Pdzk3
5130452	0.033306	2.49989	down	Syngr1	20972	Mus musculus synaptogyrin 1 (Syngr1), transcript variant 1a, mRNA.
4760400	0.00575425	6.47604	up	Tectb
2480358	0.0255628	2.01224	up	Chc1
5270209	0.0279187	2.20123	up	4833442J19Rik
2710433	0.00104564	4.70981	down	Fetub	59083	Mus musculus fetuin beta (Fetub), mRNA.
103840075	0.00222821	2.04418	down	6030482D04Rik
6200280	0.0209034	2.42718	down	Cd86	12524	Mus musculus CD86 antigen (Cd86), mRNA.
6510368	0.00363396	2.21488	up	Osbp2
105890390	0.00569985	2.90856	up	C030013E06Rik
104060093	0.00309458	2.5058	down	A630026N12Rik
6860193	0.0357134	2.74629	up	Ltbp1
2760402	0.0430239	2.87914	down	Ltbp1
1690647	0.0340626	2.36952	down	Ptpn8	19260	Mus musculus protein tyrosine phosphatase, non-receptor type 22 (lymphoid) (Ptpn22), mRNA.
100650279	0.0016606	4.90673	up	A530021N07Rik
6660450	0.0176589	4.11429	up	2210403B10Rik
6980546	0.000281543	7.81539	down	AI313915
5700301	0.0498933	2.9868	down	Rabl4	67042	Mus musculus RAB, member of RAS oncogene family-like 4 (Rabl4), mRNA.
1660551	0.0011834	3.00091	up	Coq4	227683	Mus musculus coenzyme Q4 homolog (yeast) (Coq4), mRNA.
1850408	0.00399674	5.99468	down	Cirbp	12696	Mus musculus cold inducible RNA binding protein (Cirbp), mRNA.
105550717	0.00592543	10.3965	down	Slc10a1
2760541	0.000276647	3.03366	down	Usp1	230484	Mus musculus ubiquitin specific peptdiase 1 (Usp1), mRNA.
2650100	0.00194397	2.16827	up	Cnnm2
6760280	0.0453347	4.84154	down	Epb7.2
101500601	0.0141402	2.31628	down	A830087P12Rik
430097	0.031135	2.69181	down	Dia1	109754	Mus musculus cytochrome b5 reductase 3 (Cyb5r3), mRNA.
102940064	0.0120538	2.12961	down	1300007O09Rik
2640711	0.00504672	5.18928	down	Pthr1	19228	Mus musculus parathyroid hormone receptor 1 (Pthr1), mRNA.
3360647	0.00571314	6.73901	down	Pthr1	19228	Mus musculus parathyroid hormone receptor 1 (Pthr1), mRNA.
6290333	0.0232066	2.14534	up	Mrrf	67871	Mus musculus mitochondrial ribosome recycling factor (Mrrf), mRNA.
6110059	0.0348085	2.67335	down	Serpind1
105080066	0.0118172	2.56715	down	A530098C11Rik
6220270	0.0090926	2.68247	down	Mcph1	244329	Mus musculus microcephaly, primary autosomal recessive 1 (Mcph1), mRNA.
6900519	1.3585e-05	11.1215	down	Rnase4
6520037	0.0240701	2.13719	up	P4ha3
101500402	0.0361759	2.19867	down	LOC217376
107040364	0.000375607	2.50255	up	Impa2
1980070	0.02092	2.2301	up	Impa2
1940114	0.000575934	4.08803	down	Cpn1
4070347	0.00241776	2.82005	up	Adam12
101450441	0.0192081	3.28689	up	C230095J06Rik
2480717	0.0185121	2.44185	up	DXImx39e
1190520	0.00285219	2.82896	up	Bcap31	27061	Mus musculus B-cell receptor-associated protein 31 (Bcap31), mRNA.
2690008	0.031214	2.35993	up	6330505N24Rik
4590739	0.0177065	2.35322	down	Entpd2	12496	Mus musculus ectonucleoside triphosphate diphosphohydrolase 2 (Entpd2), mRNA.
102340332	0.0265209	2.63861	up	5730594E01Rik
2850717	0.00662635	8.15987	down	Slc27a5
105130397	0.00358898	10.5934	up	4930461G14Rik
104200692	0.00804147	3.17607	up	2410080I02Rik
1450019	0.0197954	2.1294	up	Timm10
101570577	0.0247186	2.0822	down	scl000832.1_5
5700551	0.00976693	3.8481	down	1700009P17Rik
3610484	0.00821475	2.23691	up	Ppp1r10	52040	Mus musculus protein phosphatase 1, regulatory subunit 10 (Ppp1r10), mRNA.
5550332	0.00327144	2.95695	down	Zfp395	380912	Mus musculus zinc finger protein 395 (Zfp395), mRNA.
104480148	0.000865477	2.06479	down	5330401F18Rik
2370672	0.0010889	5.56825	down	Apob
6220162	0.0039803	2.03598	down	Abcd2
106550563	0.0129843	2.70006	down	Msh2
101450037	0.000194086	2.57956	down	0610012K18Rik
6220685	0.029064	3.26512	up	Abhd1	57742	Mus musculus abhydrolase domain containing 1 (Abhd1), mRNA.
105360735	0.0389875	3.36653	down	5330406M23Rik
6100162	0.000998606	14.2105	down	Slco1b2
4920279	0.028955	2.07311	up	Ms4a6b
102640546	0.0481309	2.05773	down	9430077D24Rik
101450048	0.0157702	2.05615	down	9130202B12Rik
3170427	0.00913808	2.23766	down	Adh1	11522	Mus musculus alcohol dehydrogenase 1 (class I) (Adh1), mRNA.
3440239	0.0238729	3.49235	up	1600014C23Rik
6020086	0.000288007	3.46048	down	BC058638
1400048	0.0481226	2.93002	down	Relb	19698	Mus musculus avian reticuloendotheliosis viral (v-rel) oncogene related B (Relb), mRNA.
102340451	0.0427063	2.22481	down	C920027J16Rik
2320333	0.0162611	2.50889	up	1500041J02Rik
130672	0.0129013	2.30309	down	Villp
3520280	0.0432084	2.45732	up	Vpreb1	22362	Mus musculus pre-B lymphocyte gene 1 (Vpreb1), mRNA.
780671	0.00627143	2.03517	up	0610009E20Rik	66048	Mus musculus transmembrane protein 93 (Tmem93), mRNA.
3990022	0.0224321	3.61439	up	Gmpr	66355	Mus musculus guanosine monophosphate reductase (Gmpr), mRNA.
5340706	0.00812567	2.54796	up	9830109N13Rik	100609	Mus musculus NOL1/NOP2/Sun domain family, member 5 (Nsun5), mRNA.
1980167	0.0478046	3.62955	up	9830109N13Rik	100609	Mus musculus NOL1/NOP2/Sun domain family, member 5 (Nsun5), mRNA.
105670471	0.0430779	2.25921	down	9030016H15Rik
610519	0.0213404	2.20825	down	8430411H09Rik
102680452	0.000711518	2.41686	down	2410006H16Rik
1740154	0.000376108	2.59758	up	Stk16	20872	Mus musculus serine/threonine kinase 16 (Stk16), mRNA.
3360044	0.00447388	3.30139	down	Vtn	22370	Mus musculus vitronectin (Vtn), mRNA.
2510184	0.000446973	2.00288	down	E430025L02Rik
101570427	0.0240288	2.65205	up	Hsd17b12
3520736	0.000267228	3.75657	down	F12	58992	Mus musculus coagulation factor XII (Hageman factor) (F12), mRNA.
7100463	0.0420336	3.74971	down	Olfml3
2640494	0.0127827	2.02118	up	Mrpl20	66448	Mus musculus mitochondrial ribosomal protein L20 (Mrpl20), mRNA.
103850520	2.73539e-05	2.27886	down	2610030P05Rik
670091	0.00172952	2.06774	up	Pank1	75735	Mus musculus pantothenate kinase 1 (Pank1), mRNA.
3520465	0.0269155	2.41112	down	Cblb
3450427	6.91116e-05	2.6449	up	Rapgef5
5270609	0.0310244	3.36907	up	E2f2	242705	Mus musculus E2F transcription factor 2 (E2f2), mRNA.
3610500	0.0289331	2.41544	down	0610005K03Rik
2650086	0.0186207	2.27298	down	Dnajc12	30045	Mus musculus DnaJ (Hsp40) homolog, subfamily C, member 12 (Dnajc12), mRNA.
101940292	0.0227311	2.36499	up	Mrpl15
5690059	0.000764565	3.05271	down	Cyp3a13
4730551	0.0345374	2.01377	down	Dcxr	67880	Mus musculus dicarbonyl L-xylulose reductase (Dcxr), mRNA.
1230253	0.00335968	5.36593	down	Cyp2a4
4230372	0.000960439	2.12956	down	Plekha4	69217	Mus musculus pleckstrin homology domain containing, family A (phosphoinositide binding specific) member 4 (Plekha4), mRNA.
60750	0.0167316	2.6737	down	Sfxn4
70594	0.033842	2.2757	up	Usp49	56771	Mus musculus Trf (TATA binding protein-related factor)-proximal protein homolog (Drosophila) (Trfp), mRNA.
670520	0.0286307	3.88115	up	A430079E08
102230278	0.0087186	2.45411	up	4933406C08Rik
105670671	0.0286526	2.0005	down	Tens1
2510142	0.0189601	3.40168	up	Gadd45g	23882	Mus musculus growth arrest and DNA-damage-inducible 45 gamma (Gadd45g), mRNA.
460390	0.00169033	7.61323	down	Hgd
3870731	0.00897256	2.02977	down	Tnfrsf19	29820	Mus musculus tumor necrosis factor receptor superfamily, member 19 (Tnfrsf19), mRNA.
100940687	0.0266464	2.28342	down	Req
780092	0.0403378	2.297	down	2700091N06Rik	67200	Mus musculus coiled-coil domain containing 77 (Ccdc77), mRNA.
2100148	0.00915862	2.53685	down	Mpp5	56217	Mus musculus membrane protein, palmitoylated 5 (MAGUK p55 subfamily member 5) (Mpp5), mRNA.
6350739	0.0439918	2.6478	down	1810057P16Rik
103060017	0.00191957	2.9591	up	Gtf2ird1
1990309	0.0437944	2.39361	up	Hebp2
3780279	0.00140764	2.58751	down	Prkcz
6450014	0.00488983	11.9609	down	Ahsg	11625	Mus musculus alpha-2-HS-glycoprotein (Ahsg), mRNA.
130333	0.00858562	2.54616	down	5730407K14Rik
103170176	0.000146487	2.52927	down	9530082I15Rik
4060280	0.0029933	2.45044	up	Kir3dl1
107100161	0.0351724	2.32351	up	D230021F18Rik
1410022	0.0414379	2.8555	down	Gnmt	14711	Mus musculus glycine N-methyltransferase (Gnmt), mRNA.
5130053	0.0118283	2.47496	up	Tbr1
7040050	0.00530453	2.38513	down	Crebbp
6770687	0.0306635	3.56895	down	C8b	110382	Mus musculus complement component 8, beta subunit (C8b), mRNA.
102900528	0.000945589	3.76229	down	LOC229871
6020494	0.0196463	2.1745	up	Lats2
2100369	0.0106697	2.15393	up	Slc25a17	20524	Mus musculus solute carrier family 25 (mitochondrial carrier, peroxisomal membrane protein), member 17 (Slc25a17), mRNA.
4810427	0.0170382	2.08422	down	Ly6h
6420717	0.0372723	2.00386	up	2410141K09Rik	76803	Mus musculus RIKEN cDNA 2410141K09 gene (2410141K09Rik), mRNA.
60110	0.0332442	2.23599	down	Xab2
3170497	0.000407847	22.6833	down	Mug1	17836	Mus musculus murinoglobulin 1 (Mug1), mRNA. XM_981606
610706	0.0197035	2.10095	down	Mug1	17836	Mus musculus murinoglobulin 1 (Mug1), mRNA. XM_981606
380333	0.00236132	2.14585	down	Arhgap8
5860010	0.00713592	2.05347	down	Olfml1	244198	Mus musculus olfactomedin-like 1 (Olfml1), mRNA.
106040100	0.00661223	2.87986	down	Nid1
104560332	0.0283373	2.07734	down	Akr1c20
3390039	0.0233694	2.73432	down	A930016D02Rik	319476	Mus musculus leucine-rich repeats and transmembrane domains 1 (Lrtm1), mRNA.
2640132	0.00129056	2.32396	up	D2Ertd750e	51944	Mus musculus DNA segment, Chr 2, ERATO Doi 750, expressed (D2Ertd750e), mRNA.
3290458	0.00917926	2.56558	down	Es31
130079	0.00668366	2.06312	down	Atp6v1g2
3610717	0.0340134	7.45162	down	BC006933	217946	Mus musculus cell division cycle associated 7 like (Cdca7l), mRNA.
130148	0.0152684	2.835	down	Pcbd	13180	Mus musculus pterin 4 alpha carbinolamine dehydratase/dimerization cofactor of hepatocyte nuclear factor 1 alpha (TCF1) 1 (Pcbd1), mRNA.
2260372	0.0227498	2.45281	up	Narfl	67563	Mus musculus nuclear prelamin A recognition factor-like (Narfl), mRNA.
1980707	0.00137838	3.29787	down	Rps6ka3	110651	Mus musculus ribosomal protein S6 kinase polypeptide 3 (Rps6ka3), mRNA.
4480152	0.00252176	15.2532	down	Mup3
2680601	0.0269456	2.35886	down	2010008E23Rik
6770397	0.00137223	2.60549	up	Rsn
6620411	0.0149406	2.23395	down	Ptgis	19223	Mus musculus prostaglandin I2 (prostacyclin) synthase (Ptgis), mRNA.
4850273	0.0164025	2.88369	down	4930550B20Rik	77593	Mus musculus ubiquitin specific petidase 45 (Usp45), mRNA. XM_920449 XM_920458
104010086	0.0463799	2.03968	down	A630006E02Rik
4810398	0.010487	8.8469	down	Cyp2d10	13101	Mus musculus cytochrome P450, family 2, subfamily d, polypeptide 10 (Cyp2d10), mRNA.
100840670	0.00245277	3.30811	down	2210401K01Rik
5900465	0.00885888	5.69117	up	BC025833
101170093	0.0411056	2.00906	down	2900093E15Rik
103440039	0.00447621	2.54054	up	Crat
102320082	0.0417907	2.04725	up	LOC270017
6020373	0.0229079	2.22624	up	Slc9a3r1
1090176	0.00259485	2.18529	up	Slco4a1	108115	Mus musculus solute carrier organic anion transporter family, member 4a1 (Slco4a1), mRNA.
2510706	0.00980988	2.03779	up	Mat2b	108645	Mus musculus methionine adenosyltransferase II, beta (Mat2b), mRNA.
3360438	0.00364246	2.54912	down	Trim44
1580377	0.0426636	2.34231	down	Ocil	93694	Mus musculus C-type lectin domain family 2, member d (Clec2d), mRNA.
106520292	1.74831e-06	2.49887	down	A930026H04Rik
103130053	0.0353673	2.48564	down	C230047C07Rik
6860138	0.0433523	3.05215	down	Nipsnap1
101400400	0.037177	2.63406	down	4933405P16Rik
3780452	0.0243486	2.00369	up	4930579A11Rik	75909	Mus musculus transmembrane protein 49 (Tmem49), mRNA.
100510040	0.000864242	2.45579	up	2510001I10Rik
102320193	0.0011157	2.83681	down	6030447G11Rik
1340411	0.00496881	4.5196	down	Azgp1	12007	Mus musculus alpha-2-glycoprotein 1, zinc (Azgp1), mRNA.
100050066	0.00549022	5.38846	up	6430594K11Rik
6350176	0.0373359	2.10753	down	Fcna	14133	Mus musculus ficolin A (Fcna), mRNA.
6550020	0.00139028	2.57745	up	G0s2	14373	Mus musculus G0/G1 switch gene 2 (G0s2), mRNA.
450672	0.0119597	2.374	down	9430059P22Rik	219134	Mus musculus transmembrane protein 46 (Tmem46), mRNA.
3190450	0.0159469	2.60313	down	2210412E05Rik
101660110	0.0311246	2.33487	down	E230008O15Rik
2350398	0.00835917	3.33205	up	Gpr120
6040181	0.0116832	3.40421	up	Tgfb1i4
3390292	0.000797251	2.55394	up	D930038M13Rik
3520672	0.0140069	2.35365	up	BC004004	80748	Mus musculus cDNA sequence BC004004 (BC004004), mRNA.
730215	0.0282393	4.95023	down	BC034834
5570546	0.0119494	2.87974	up	Tyms	22171	Mus musculus thymidylate synthase (Tyms), mRNA.
3710008	0.00361324	3.1445	up	Tyms	22171	Mus musculus thymidylate synthase (Tyms), mRNA.
106110035	0.000165185	2.20664	down	A830007P12Rik	227612	Mus musculus RIKEN cDNA A830007P12 gene (A830007P12Rik), mRNA.
5420075	0.0232265	2.15662	down	Clu	12759	Mus musculus clusterin (Clu), mRNA.
2340632	0.0481291	2.77429	down	4933405A16Rik	74442	Mus musculus RIKEN cDNA 4933405A16 gene (4933405A16Rik), mRNA.
102480390	0.0341003	2.08211	down	6030411K04Rik
5220433	0.0405119	2.23413	down	4933409G03Rik
103170072	0.0110631	8.11358	down	LOC386463
6760601	0.0225931	2.99834	down	3110049J23Rik	67307	Mus musculus RIKEN cDNA 3110049J23 gene (3110049J23Rik), mRNA.
1170193	0.000509207	5.25482	up	Comtd1	69156	Mus musculus catechol-O-methyltransferase domain containing 1 (Comtd1), mRNA.
520731	0.0467205	2.2535	down	Timd4
1500079	0.000715114	3.45161	down	scl0001737.1_18
103940670	0.0478949	2.33459	down	9830147P19Rik
106040446	0.0347797	2.30842	down	C730049O14Rik
610427	0.0193349	2.37812	down	Aldoc	11676	Mus musculus aldolase 3, C isoform (Aldoc), mRNA.
3840181	0.0317814	3.12053	up	Hcn2
4560528	0.00211956	3.31045	down	Gtpbp1
105900577	0.0115102	2.77274	up	BQ952480
100670397	0.0340968	2.07281	down	LOC382128
2940039	0.00451288	2.0892	up	Pte1	170789	Mus musculus acyl-CoA thioesterase 8 (Acot8), mRNA.
100540139	0.0321645	2.05886	down	Scn7a
3140711	0.00220327	9.62789	down	Crp
5050463	0.0061216	2.84367	down	9130012B15Rik	78914	Mus musculus NAD synthetase 1 (Nadsyn1), mRNA.
2570593	0.00158501	4.30553	up	1700011H14Rik	67082	Mus musculus RIKEN cDNA 1700011H14 gene (1700011H14Rik), mRNA.
5420059	0.0337346	2.68086	down	Chd4
2360100	0.00844954	2.33023	down	Ophn1	94190	Mus musculus oligophrenin 1 (Ophn1), mRNA.
5390148	0.0131829	3.85094	down	BC028975	242584	Mus musculus WD repeat domain 78 (Wdr78), mRNA.
2450324	0.00114239	3.20033	down	2200001I15Rik	69134	Mus musculus RIKEN cDNA 2200001I15 gene (2200001I15Rik), mRNA.
100610193	0.00590015	2.18161	down	Mrg1
3840059	0.0332801	2.59648	down	Arl8	75869	Mus musculus ADP-ribosylation factor-like 5B (Arl5b), mRNA.
6350520	0.0453303	2.7755	down	Sorcs2
7510068	0.0350815	2.12316	up	Kcnh7
7000086	0.00137544	7.19275	down	Es1	13884	Mus musculus esterase 1 (Es1), mRNA.
106110022	0.000839298	4.56646	down	Dcn
4590427	0.0222062	2.33317	up	Cyp51
5860008	0.0372731	2.82669	down	Tmem16f	105722	Mus musculus transmembrane protein 16F (Tmem16f), mRNA.
5130524	0.0217886	2.03092	up	Tcp1
6550736	0.0156142	2.23223	up	E130309F12Rik	272031	Mus musculus RIKEN cDNA E130309F12 gene (E130309F12Rik), mRNA.
101450458	0.0369338	2.46749	down	F830029L24Rik
104590551	0.00675688	2.91894	down	E130014H10Rik
101660575	0.00768791	2.47102	down	4933407H18Rik
6980286	0.00532535	2.03825	up	Traf4	22032	Mus musculus Tnf receptor associated factor 4 (Traf4), mRNA.
105130563	0.0370181	2.01324	up	C530049I24Rik
940438	0.0480247	2.08169	down	Dscr1l1	53901	Mus musculus Down syndrome critical region gene 1-like 1 (Dscr1l1), transcript variant 1, mRNA.
101990458	0.0406304	2.28961	up	Rab28
940092	0.046309	3.10183	up	Sqle
1170039	0.034515	4.14278	down	Chi3l1	12654	Mus musculus chitinase 3-like 1 (Chi3l1), mRNA.
1940095	0.015143	2.73263	up	2010100O12Rik	67067	Mus musculus RIKEN cDNA 2010100O12 gene (2010100O12Rik), mRNA.
100630465	0.00880755	3.33215	down	Anxa6
4810435	0.0205185	2.49261	up	Ptplb
2470390	0.00104162	10.5136	down	Serpinf2	18816	Mus musculus serine (or cysteine) peptidase inhibitor, clade F, member 2 (Serpinf2), mRNA.
2320128	0.0428129	2.34763	down	Pdzk1
1400609	0.000222592	2.68081	down	Slc25a10
4050195	0.0119012	2.18993	down	Cyp27a1	104086	Mus musculus cytochrome P450, family 27, subfamily a, polypeptide 1 (Cyp27a1), mRNA.
7040037	0.0488318	4.00228	down	9130005N14Rik	68303	Mus musculus RIKEN cDNA 9130005N14 gene (9130005N14Rik), mRNA.
103990736	0.00369877	2.19927	up	LOC277146
1770487	0.0336941	2.32257	down	D9Ertd392e
540551	0.00139002	9.19368	down	Recql4
4850184	0.00613116	2.38611	down	Ddb2	107986	Mus musculus damage specific DNA binding protein 2 (Ddb2), mRNA.
5050484	0.0475069	4.9875	down	Cyp1a2	13077	Mus musculus cytochrome P450, family 1, subfamily a, polypeptide 2 (Cyp1a2), mRNA.
5720280	0.000283402	11.672	down	F2
5360592	0.0471758	2.85169	down	Tceal5
5670603	0.0371973	2.12172	up	A130033B22	328839	Mus musculus hypothetical protein A130033B22 (A130033B22), mRNA.
3390040	0.00502605	2.19092	down	Heph	15203	Mus musculus hephaestin (Heph), transcript variant 1, mRNA.
100730528	0.00314625	2.60611	up	Rpl28
102690373	0.00360613	3.8077	down	4833438J18Rik
6040039	0.0371327	3.7663	down	Git2
5340605	0.0178773	2.62852	up	Cutl1
102060497	0.00517469	2.01264	up	E030040G24Rik
4150373	0.0292446	2.39711	up	Znrd1	66136	Mus musculus zinc ribbon domain containing, 1 (Znrd1), mRNA.
780079	0.00409742	2.59106	up	Rpia
102970711	0.000327445	2.49059	up	Rps13
103360167	0.0305328	2.25463	up	LOC382596
5270707	0.00506089	12.3191	down	Apof	103161	Mus musculus apolipoprotein F (Apof), mRNA.
3840138	0.00820492	2.31283	down	Retnla
103190136	0.0190691	4.38887	down	2010007H06Rik
100840176	0.0176699	2.45381	down	A930104B17Rik
3450075	0.0230405	2.52481	up	Sh3bp1
1580373	0.00840807	4.46971	down	8230402K04Rik	268807	Mus musculus RIKEN cDNA 8230402K04 gene (8230402K04Rik), mRNA.
2570152	0.0479022	2.11978	down	Phkg1
4070020	0.00447417	4.85173	down	Ftcd	14317	Mus musculus formiminotransferase cyclodeaminase (Ftcd), mRNA.
5340142	0.0017905	4.69331	down	Slc38a3	76257	Mus musculus solute carrier family 38, member 3 (Slc38a3), mRNA.
101230114	0.00223598	2.37295	down	LOC228003
4920364	0.0428301	2.20383	up	Btbd5	66689	Mus musculus kelch-like 28 (Drosophila) (Klhl28), mRNA.
6040722	0.0186366	2.73532	down	Phka1	18679	Mus musculus phosphorylase kinase alpha 1 (Phka1), transcript variant 2, mRNA.
4480408	0.0112927	2.12892	down	Coil	12812	Mus musculus coilin (Coil), mRNA.
5670746	0.0423381	2.14454	down	Cldn1	12737	Mus musculus claudin 1 (Cldn1), mRNA.
6840176	0.000911308	2.00219	down	AI790298
110152	0.0010811	8.2768	down	Apoa1	11806	Mus musculus apolipoprotein A-I (Apoa1), mRNA.
5340400	0.0417006	2.39176	down	Serpina3n	20716	Mus musculus serine (or cysteine) peptidase inhibitor, clade A, member 3N (Serpina3n), mRNA.
1240253	0.00647624	2.63763	up	Usp2
6590133	0.0173316	3.75382	up	Zcchc9
103850563	0.00580527	3.51574	up	LOC381112
6650717	0.0203562	2.00873	up	Robo4
5360347	0.00198434	2.13994	down	Map3k1
6770750	0.000930004	21.4364	down	Ptger3
104050044	0.00141066	3.47709	down	Pgm5
101500139	0.0213687	3.10632	up	2310069G16Rik
104280079	6.22776e-05	2.58742	down	scl0002962.1_181
3180240	0.00613835	2.09699	up	Grpel1	17713	Mus musculus GrpE-like 1, mitochondrial (Grpel1), mRNA.
2900600	0.0242654	2.1616	down	1700010A17Rik
6020537	0.0165287	2.07444	up	Il4	16189	Mus musculus interleukin 4 (Il4), mRNA.
4210609	0.00212374	2.11537	down	Xrcc1
6130047	0.000171334	3.17939	down	0610010D20Rik	67432	Mus musculus RIKEN cDNA 0610010D20 gene (0610010D20Rik), mRNA.
670270	0.0184122	3.71475	down	Qprt	67375	Mus musculus quinolinate phosphoribosyltransferase (Qprt), mRNA.
5220369	0.00196475	2.3535	down	Mbp
4920044	0.000860296	2.02045	up	Nol1	110109	Mus musculus nucleolar protein 1 (Nol1), mRNA.
103130040	0.0017118	2.03223	down	D130003C19Rik
107050113	0.0415425	4.49235	down	A530026G17
670044	0.000375492	17.5996	down	Itih1
105360161	0.0460262	2.17213	down	C630015B10Rik
6400162	0.00213116	2.01311	down	Ii
1940520	0.00980948	3.85209	down	Abat	268860	Mus musculus 4-aminobutyrate aminotransferase (Abat), mRNA.
4150148	0.0022374	3.51537	down	Naga	17939	Mus musculus N-acetyl galactosaminidase, alpha (Naga), mRNA.
4920193	0.00731808	2.66687	down	2400009B11Rik
100780575	0.013611	2.02008	down	2010003K15Rik
103850088	0.0159091	2.32697	down	Spna2
102480324	0.0147874	2.93834	down	F830028O17Rik
630576	0.0237522	2.72647	up	Ttpa	50500	Mus musculus tocopherol (alpha) transfer protein (Ttpa), mRNA.
1190671	0.0356076	2.5554	down	Chrnb1	11443	Mus musculus cholinergic receptor, nicotinic, beta polypeptide 1 (muscle) (Chrnb1), mRNA.
6220072	0.0281701	2.19445	up	AI317395	215929	Mus musculus expressed sequence AI317395 (AI317395), mRNA.
103060014	0.00195538	3.02653	down	C030003A18Rik
103130670	0.00934643	2.47593	down	Dab2
102370097	0.0420818	2.69426	up	Cyp2u1
101450670	0.0421694	2.20494	down	B930093H17Rik
106840520	0.0202244	2.05784	up	Mtf1
102120168	0.00408403	2.72607	down	9030417F11Rik
940551	0.00347093	2.55943	down	C1qtnf2
770725	0.0113887	7.89445	down	Hmgcs2	15360	Mus musculus 3-hydroxy-3-methylglutaryl-Coenzyme A synthase 2 (Hmgcs2), mRNA.
2340110	0.0272005	3.17829	down	Csf1r
4810390	0.0354694	2.93688	down	6330406P08Rik
4730373	0.00672322	2.43839	up	Dclre1b
101660156	0.0378623	2.44887	down	D830044I16Rik
130253	0.000295657	6.30074	down	Serpina3m	20717	Mus musculus serine (or cysteine) peptidase inhibitor, clade A, member 3M (Serpina3m), mRNA.
106370731	0.017022	2.55301	down	6330403L08Rik
100050100	0.0412623	2.64427	down	C030027L06Rik
102470519	0.0242137	2.34218	down	0610007N19Rik
5720048	0.00443888	5.32218	down	AI132487
2970373	0.0231524	2.37583	up	D14Ertd500e	219072	Mus musculus DNA segment, Chr 14, ERATO Doi 500, expressed (D14Ertd500e), mRNA.
5900020	0.00510997	2.21581	down	Sah
2650706	0.0272928	2.08676	down	Sah
3130497	0.0281341	3.04947	down	C730049P21
2570725	0.0488662	2.53129	up	Otub2	68149	Mus musculus OTU domain, ubiquitin aldehyde binding 2 (Otub2), mRNA.
100540373	0.0175255	3.17584	down	9330188N17Rik
2260215	0.0326892	2.03458	up	Lgals4	16855	Mus musculus lectin, galactose binding, soluble 4 (Lgals4), mRNA.
2970504	0.0276203	2.69446	down	Mc2r	17200	Mus musculus melanocortin 2 receptor (Mc2r), mRNA.
50017	0.0466101	2.04653	up	Esd	13885	Mus musculus esterase D/formylglutathione hydrolase (Esd), mRNA.
2690154	0.0266468	2.25486	up	Gpsm3
103360121	0.0127485	2.15403	up	9430002A10Rik
106860010	0.00604964	3.27522	down	4932410M19Rik
6100047	0.0158645	5.33945	up	L259	229600	Mus musculus cDNA sequence BC028528 (BC028528), mRNA.
670537	0.00369789	2.51244	down	Srpx2	68792	Mus musculus sushi-repeat-containing protein, X-linked 2 (Srpx2), mRNA.
2030725	0.0251202	2.48053	up	Hist2h3b
840707	0.000433625	11.9902	down	Arg1
2690471	0.00238736	10.8243	down	Itih4	16427	Mus musculus inter alpha-trypsin inhibitor, heavy chain 4 (Itih4), mRNA.
2640403	0.0129731	2.52609	up	Smyd4	319822	Mus musculus SET and MYND domain containing 4 (Smyd4), mRNA.
1740180	0.0117715	3.00846	up	Gpam
940091	0.0399722	2.30603	down	1700029J07Rik
1090184	0.0028181	2.23818	down	Es22	13897	Mus musculus esterase 22 (Es22), mRNA.
6590286	0.0217545	2.28561	down	Tgif	21815	Mus musculus TG interacting factor 1 (Tgif1), mRNA.
106040288	0.0354201	2.10764	up	5730442G03Rik
103610746	0.0220508	2.2268	down	Tsc1
3450128	0.00811748	3.46071	down	Il18bp
5270577	0.0421166	3.47197	down	Eif4b
6400068	0.0272425	3.16796	up	Gata1	14460	Mus musculus GATA binding protein 1 (Gata1), mRNA.
510113	0.0268207	2.08212	up	Neu4
4760576	0.014323	3.48692	down	1810007P19Rik
5130372	0.0208499	3.17477	up	Ccrn4l	12457	Mus musculus CCR4 carbon catabolite repression 4-like (S. cerevisiae) (Ccrn4l), mRNA.
3830551	0.00353879	8.79347	down	Itih3
6020487	0.038067	2.04781	down	Vav1	22324	Mus musculus vav 1 oncogene (Vav1), mRNA.
2190091	0.015999	2.19999	down	Upp2	76654	Mus musculus uridine phosphorylase 2 (Upp2), mRNA.
3120692	0.0131672	3.84256	down	Serpina1d
102320315	0.0429865	3.84286	down	9030024J15Rik
2190463	0.00483087	5.87689	down	BC021608	192653	Mus musculus cDNA sequence BC021608 (BC021608), mRNA.
3190154	0.00101517	6.94543	down	F9
1400594	0.0161892	27.0368	up	1700018O18Rik
106370692	0.000775707	3.05531	down	2610036L11Rik
450059	0.00940593	2.20624	up	IGKV8-31_AJ235957_Ig_kappa_variable_8-31_3
6130082	0.0417489	2.50412	up	Amid
100510075	0.0405878	2.06437	down	LOC229665
104150184	0.00102185	2.06496	up	9130024O20Rik
2850497	0.0233346	2.21832	down	Galntl1
4780176	0.0303482	2.59516	up	Hrbl	231801	Mus musculus HIV-1 Rev binding protein-like (Hrbl), transcript variant 2, mRNA.
104850288	0.0267607	2.33271	up	Gss
3290176	0.00892529	2.81685	up	Apg4d
106400086	0.00694553	3.03219	up	Apg4d
1780435	0.00634728	2.02841	down	Acas2	60525	Mus musculus acyl-CoA synthetase short-chain family member 2 (Acss2), mRNA.
3170224	0.00162383	5.32749	down	Acas2	60525	Mus musculus acyl-CoA synthetase short-chain family member 2 (Acss2), mRNA.
2350750	0.0259836	2.20174	up	1700025B16Rik	69408	Mus musculus DnaJ (Hsp40) homolog, subfamily C, member 17 (Dnajc17), mRNA.
106110671	0.023248	2.20174	down	E330027G05Rik
4050397	0.00690102	2.4655	down	Brd8
106450301	0.048321	2.50798	up	8430403J19Rik
630411	0.014019	2.08451	down	Prodh2	56189	Mus musculus proline dehydrogenase (oxidase) 2 (Prodh2), mRNA.
3850064	0.0189573	2.04777	up	5730502D15Rik
10575	0.00449099	2.08284	up	Slc6a19	74338	Mus musculus solute carrier family 6 (neurotransmitter transporter), member 19 (Slc6a19), mRNA.
5130139	0.000477948	16.6524	down	Cyp2a5
104070273	0.00200663	3.82648	down	Cyp2a5
60465	0.0415415	2.47219	down	Adh7	11529	Mus musculus alcohol dehydrogenase 7 (class IV), mu or sigma polypeptide (Adh7), mRNA.
107040114	0.0079668	2.03278	up	2210407N10Rik
4120168	0.000123277	2.31047	up	Furin
5860021	0.0308399	2.19168	up	Ier3
104560167	0.00874384	2.26135	up	4931402H11Rik
104920138	0.0154559	2.8683	up	C030025P15Rik
6130372	0.0366303	2.0989	down	Tna
6770170	0.000809034	2.27355	up	5730578N08Rik
2970121	0.00687091	2.07454	up	4631416L12Rik
102470546	0.038665	3.17612	down	Pcx
101500408	0.00285643	2.24648	down	D030054H15Rik
102360315	0.00769798	2.64239	down	Zfh4
6450056	0.0415565	2.12474	up	Pmm2
7100156	0.0206112	3.34168	down	1700083M11Rik
1230195	0.0136772	2.31185	down	9130023D20Rik	268706	Mus musculus RIKEN cDNA 9130023D20 gene (9130023D20Rik), mRNA.
6400358	0.0316738	2.03115	up	Plxdc2	67448	Mus musculus plexin domain containing 2 (Plxdc2), mRNA.
3060563	0.019638	2.02414	up	Meig1	104362	Mus musculus meiosis expressed gene 1 (Meig1), mRNA.
104060431	0.026872	2.36698	up	9627219_371_rc
103170082	0.0278251	2.28288	up	2900011G08Rik
460184	0.0165252	2.42295	up	Phospho1
106900164	0.00708234	2.07316	down	A730009E18Rik
7050110	0.000206278	2.46151	down	D11Moh35
2060465	0.00228986	2.04337	down	Rasa3
104540092	0.0125687	2.32519	down	LOC218617
5290685	0.000363389	2.07356	up	Paqr9
3120333	0.0142405	2.76487	up	Nkx6-2
3870161	0.00493211	2.13452	up	Cdk5r1	12569	Mus musculus cyclin-dependent kinase 5, regulatory subunit (p35) 1 (Cdk5r1), mRNA.
100430687	0.0228877	2.14543	down	BC044804
101240152	0.0259718	5.23329	up	A930027G11Rik
4070603	0.0253907	2.18712	up	IGHV1S114_L33955_Ig_heavy_variable_1S114_205
5360273	0.0269011	2.52186	down	Wbscr27
70026	0.0448608	2.65128	up	2600014M03Rik
6400538	0.0136679	2.08956	up	Ntrk1
1240041	0.00668296	2.56342	up	Acsl4
5570600	0.0134897	4.04743	down	Cd14
2940286	0.00143393	2.22798	down	Map3k8
840619	0.000798117	14.8607	down	Uox	22262	Mus musculus urate oxidase (Uox), mRNA.
102100286	0.00251277	2.42929	down	2810454H06Rik
110372	0.00928391	4.78529	down	Elmo3	234683	Mus musculus engulfment and cell motility 3, ced-12 homolog (C. elegans) (Elmo3), mRNA.
102690524	0.0361371	2.52646	up	B130066D09Rik
106200465	0.0119113	2.36772	down	5330432J10Rik
2100403	0.00682065	3.06182	down	Ugt1a10
102470711	0.000303084	3.23344	up	5730585A16Rik
102690162	4.52809e-06	2.23874	down	Dlgap1
105550010	0.0394946	2.0143	up	LOC380943
4280168	0.0190374	2.16194	down	Agtrl1	23796	Mus musculus angiotensin receptor-like 1 (Agtrl1), mRNA.
3390487	0.0152263	2.12653	down	3732412D22Rik
2570672	0.000259758	2.04296	up	Tbx3	21386	Mus musculus T-box 3 (Tbx3), transcript variant 1, mRNA.
3850541	0.0449308	2.40975	down	Akt2
5360541	0.0121948	2.96907	down	Habp2	226243	Mus musculus hyaluronic acid binding protein 2 (Habp2), mRNA.
6110440	0.00881353	2.67031	down	AI481100	54396	Mus musculus interferon inducible GTPase 2 (Iigp2), mRNA.
2060537	0.00606241	3.4445	down	Hlcs	110948	Mus musculus holocarboxylase synthetase (biotin- [propriony-Coenzyme A-carboxylase (ATP-hydrolysing)] ligase) (Hlcs), mRNA.
430685	0.00365223	18.0667	down	Mup1
101660008	1.9133e-06	2.05273	down	Phip
103170100	0.0435962	2.30767	down	E130112N23Rik
6510435	0.0266698	2.72979	down	Tnip1	57783	Mus musculus TNFAIP3 interacting protein 1 (Tnip1), mRNA.
103850148	0.00100228	2.20132	down	2810481F14Rik
100070746	0.00852132	2.6173	down	Fstl
1850040	0.00755865	2.6167	up	Slc4a4	54403	Mus musculus solute carrier family 4 (anion exchanger), member 4 (Slc4a4), mRNA.
5910286	0.0113998	2.12097	up	Dusp6	67603	Mus musculus dual specificity phosphatase 6 (Dusp6), mRNA.
2970707	0.00550228	8.4891	down	Itih2	16425	Mus musculus inter-alpha trypsin inhibitor, heavy chain 2 (Itih2), mRNA.
101340369	0.026053	2.43036	down	Atp8a1
1240138	0.0436801	3.95918	up	Dlk1
104920280	0.0042625	3.25672	up	9430014F16Rik
104610746	0.0273429	2.95475	down	LOC216501
6450324	0.00768	3.94284	up	Cxcl14
840114	0.0076205	6.11894	up	Cxcl14
3990440	0.0260717	2.63088	up	Bcl3	12051	Mus musculus B-cell leukemia/lymphoma 3 (Bcl3), mRNA.
380504	0.00616078	7.5603	up	Dio2	13371	Mus musculus deiodinase, iodothyronine, type II (Dio2), mRNA.
3990450	0.0189492	3.1188	up	0710001C05Rik
2710546	0.014987	2.64939	down	D930049A15Rik	328364	Mus musculus RIKEN cDNA D930049A15 gene (D930049A15Rik), mRNA.
2650129	0.00376206	2.65384	down	Mgst2
100450358	0.00122926	2.16004	up	4921501E09Rik
100360095	0.0252547	2.23094	down	Ghr
1770450	0.0199807	2.81843	up	Tcfl4	21428	Mus musculus MAX-like protein X (Mlx), mRNA.
520181	0.00879617	2.65209	down	Mfap4
6040253	0.0353141	2.21664	up	Glul
104590594	0.0371538	3.49972	up	LOC329554
1340685	0.000127159	3.18363	down	Prkwnk1	232341	Mus musculus WNK lysine deficient protein kinase 1 (Wnk1), mRNA.
3130685	0.00824392	2.3939	up	Rom1
3440717	0.0204839	2.03035	down	Slc8a1
102810465	0.0383597	2.27658	up	Npr3
1580239	0.00189857	2.7192	up	Npr3
3840519	0.0337136	2.26467	down	1600025D17Rik	72029	Mus musculus trinucleotide repeat containing 5 (Tnrc5), mRNA.
1190687	0.0450939	2.73602	down	Tshr
103140048	0.000626636	2.84596	down	B130066H02Rik
2030168	0.00600991	6.16129	down	Apoc3	11814	Mus musculus apolipoprotein C-III (Apoc3), mRNA.
5550471	0.00127192	7.99208	down	Gpr109b	80885	Mus musculus G protein-coupled receptor 109A (Gpr109a), mRNA.
6620136	0.00570858	2.73838	down	1200002N14Rik	71712	Mus musculus RIKEN cDNA 1200002N14 gene (1200002N14Rik), mRNA.
2120619	0.00460184	2.10518	down	2510004L01Rik	58185	Mus musculus radical S-adenosyl methionine domain containing 2 (Rsad2), mRNA.
106900673	0.00127204	2.20914	down	5133400G04Rik
7040152	0.00863333	2.20885	down	5133400G04Rik
101240239	0.00710999	2.13468	down	9030425P06Rik
103610088	0.0163508	3.14417	down	2310026J01Rik
1850463	0.00734415	3.25323	down	Gpt2	108682	Mus musculus glutamic pyruvate transaminase (alanine aminotransferase) 2 (Gpt2), mRNA.
104850121	0.015513	2.02707	up	1110007M04Rik
4060180	0.0407695	2.59477	down	Snapc2	102209	Mus musculus small nuclear RNA activating complex, polypeptide 2 (Snapc2), mRNA.
380148	0.0129091	2.27187	up	Gca	227960	Mus musculus grancalcin (Gca), mRNA.
2470193	0.00277659	4.75378	down	Gsta3
102900647	0.00675967	2.412	down	Gls2
3120142	0.00115935	2.07406	up	Pnp	18950	Mus musculus purine-nucleoside phosphorylase (Pnp), mRNA.
380408	0.0340443	4.13538	down	Ppp2r5d	21770	Mus musculus protein phosphatase 2, regulatory subunit B (B56), delta isoform (Ppp2r5d), mRNA.
105220452	0.00934964	4.3285	down	Samhd1
103440735	0.00207318	2.61022	down	2300009N04Rik
780091	0.000751758	2.79115	down	Rgs16	19734	Mus musculus regulator of G-protein signaling 16 (Rgs16), mRNA.
6940044	0.0412309	2.42462	down	6230416J20Rik
770056	0.0145403	3.8667	down	Vps41	218035	Mus musculus vacuolar protein sorting 41 (yeast) (Vps41), mRNA.
1190731	0.00676525	4.18327	down	Sirt1	93759	Mus musculus sirtuin 1 ((silent mating type information regulation 2, homolog) 1 (S. cerevisiae) (Sirt1), mRNA.
1780164	0.0468336	2.11041	down	Ankrd23
1940458	0.0187045	2.43316	down	Oas1g	23960	Mus musculus 2'-5' oligoadenylate synthetase 1G (Oas1g), mRNA.
106900300	0.0129523	3.5311	down	2900045G02Rik
3140152	0.0317931	2.20542	up	2310007F12Rik	69499	Mus musculus TSR2, 20S rRNA accumulation, homolog (S. cerevisiae) (Tsr2), mRNA.
3190541	0.00855124	4.50986	down	Gpr81	243270	Mus musculus G protein-coupled receptor 81 (Gpr81), mRNA.
1050193	0.0215827	3.26924	down	Trf
2510148	0.0386041	2.37764	down	Hgfac	54426	Mus musculus hepatocyte growth factor activator (Hgfac), mRNA.
5270537	0.00753254	2.00043	down	Fads1	76267	Mus musculus fatty acid desaturase 1 (Fads1), mRNA.
102030278	0.049308	2.41313	up	0610007L01Rik
3840706	0.000908779	3.33866	down	5430400N05Rik
1340735	0.0204747	2.25207	up	4933434E20Rik	99650	Mus musculus RIKEN cDNA 4933434E20 gene (4933434E20Rik), transcript variant 1, mRNA.
670113	0.0473001	2.88875	up	Zic1
6760050	0.0433157	2.46478	down	Sec22l3
360390	0.0406007	3.10348	up	Mrpl15	27395	Mus musculus mitochondrial ribosomal protein L15 (Mrpl15), mRNA.
101940592	0.00119655	2.43725	down	4631414F19Rik
107050044	0.00372546	2.05134	down	2810022L20Rik
102850541	0.0303862	2.06583	up	A130022A09Rik
107000451	0.0333184	2.24821	up	Fer1l3
2060026	0.0015062	3.01202	down	Ppara	19013	Mus musculus peroxisome proliferator activated receptor alpha (Ppara), mRNA.
5340497	0.0254903	2.70013	down	Tcfcp2l1
450082	0.000773111	4.73346	down	Slc22a1	20517	Mus musculus solute carrier family 22 (organic cation transporter), member 1 (Slc22a1), mRNA.
104050114	0.00226349	2.24623	up	LOC239416
450026	0.0170932	4.21202	down	A330102K04Rik
4200497	0.0258275	3.33155	down	BB114266
670739	0.00111149	7.19149	down	Rdh7	54150	Mus musculus retinol dehydrogenase 7 (Rdh7), mRNA.
103940500	0.0142357	6.08344	up	A530050N04Rik
100780438	0.00999221	2.78071	down	9930021J03Rik
101050348	0.0175948	2.22729	down	C920007D24Rik
4610528	0.00477605	2.72507	down	9830160G03Rik
1240670	0.0284757	2.24643	down	Klf1
4920563	0.0271646	2.06901	up	Tubgcp3	259279	Mus musculus tubulin, gamma complex associated protein 3 (Tubgcp3), mRNA.
630082	0.00385933	3.57561	down	Trp53bp1	27223	Mus musculus transformation related protein 53 binding protein 1 (Trp53bp1), mRNA.
106620500	0.000101531	3.2796	down	4833438C02Rik
4210056	0.00269965	10.3524	down	Fga
5220239	0.00194347	35.1355	down	Fga
1690671	0.0106288	2.34779	up	IGHV14S4_X55934_Ig_heavy_variable_14S4_156
4540280	0.0007554	3.58424	down	Gtf3c5	70239	Mus musculus general transcription factor IIIC, polypeptide 5 (Gtf3c5), mRNA.
103830035	0.0089837	2.3891	up	Commd5
2340010	0.001745	13.1872	down	Apom
3610368	0.0454226	2.67404	down	1100001G20Rik
106450040	0.0297487	2.2288	down	E230020O17Rik
3140541	0.0387621	3.23339	down	Actn3	11474	Mus musculus actinin alpha 3 (Actn3), mRNA.
6400504	0.0364131	2.03134	up	Taf7
4070441	0.00324571	2.33084	down	Pkia
520041	0.013071	2.53386	up	Tuba6
6860050	0.0160708	7.93971	up	Elovl3	12686	Mus musculus elongation of very long chain fatty acids (FEN1/Elo2, SUR4/Elo3, yeast)-like 3 (Elovl3), mRNA.
104210372	0.0411223	2.39129	down	A530024C08Rik
5220450	0.0277148	2.26645	down	Got2
101580398	0.0153836	2.10615	down	Cp
70288	0.0338252	2.16162	down	Blnk
106520692	0.00409419	2.96248	down	LOC381019
5670735	0.00873771	3.07732	down	Fbln1
1500687	0.0193506	2.33487	up	Ctsz	64138	Mus musculus cathepsin Z (Ctsz), mRNA.
1690364	0.00483691	2.61031	up	Ctsz	64138	Mus musculus cathepsin Z (Ctsz), mRNA.
6940707	0.0456971	3.29241	up	Slc9a3r2	65962	Mus musculus solute carrier family 9 (sodium/hydrogen exchanger), isoform 3 regulator 2 (Slc9a3r2), transcript variant B, mRNA.
103060504	0.000529945	23.4331	down	LOC231396
1190348	0.0266845	2.1544	up	Hnrpk	15387	Mus musculus heterogeneous nuclear ribonucleoprotein K (Hnrpk), mRNA.
1570594	0.0370673	2.57794	up	Spry4	24066	Mus musculus sprouty homolog 4 (Drosophila) (Spry4), mRNA.
103850047	0.00171009	2.15608	down	E230024I19Rik
106100438	0.0175405	2.44123	up	A730059B08Rik
6400333	0.0103629	6.39575	down	0610006F02Rik	71664	Mus musculus methyltransferase like 7B (Mettl7b), mRNA.
105570286	0.0145563	2.86429	up	LOC210245
103800463	0.00445961	2.32952	down	Pik3cg
870021	0.00504596	9.24396	down	Cyp2c70	226105	Mus musculus cytochrome P450, family 2, subfamily c, polypeptide 70 (Cyp2c70), mRNA.
103170279	0.00745029	2.24509	up	B230325I23Rik
106510538	0.023779	2.07202	up	Canx
105290110	0.000114702	4.83926	down	A830055I09Rik
101850441	0.0129899	2.53075	up	A530088L04Rik
106450368	0.0111915	2.86704	up	Mmp24
102810315	0.0183127	4.67023	up	4933433H22Rik
2650047	8.40252e-05	10.947	down	Aqp9	64008	Mus musculus aquaporin 9 (Aqp9), mRNA.
106860300	0.00404613	3.01029	down	1300010F03Rik
1690086	0.00170087	2.96936	up	Sparc
1990551	0.00310405	3.60696	down	Nup160
5130722	0.0162647	3.36948	down	Serpina1b
4150079	0.0209778	3.02793	down	Serpina1b
6860176	0.0270364	2.13858	up	Olfr551	258750	Mus musculus olfactory receptor 551 (Olfr551), mRNA.
1850088	0.0199491	5.16305	down	Asgr1
580017	0.0306216	2.66446	down	2610001E17Rik
2570050	0.0136609	2.81311	down	Plcb1
3870082	0.0313224	3.08093	up	Esrrb	26380	Mus musculus estrogen related receptor, beta (Esrrb), mRNA.
1340273	0.0268643	2.87406	down	Cyp2d26	76279	Mus musculus cytochrome P450, family 2, subfamily d, polypeptide 26 (Cyp2d26), mRNA.
104060576	0.0410106	3.60605	down	9330177P18Rik
105080446	0.0198413	2.69796	down	3230401L03Rik
4540162	0.0345048	5.21872	down	Cyp2f2
130301	0.00554463	2.73114	up	Npnt
4670072	0.0170823	2.89961	down	Wfdc1
2190504	0.00779357	2.90238	up	Cables1	63955	Mus musculus Cdk5 and Abl enzyme substrate 1 (Cables1), mRNA.
104150292	0.0393629	2.79575	down	B930096F20Rik
4850369	0.00350802	3.10913	up	Lenep
2260162	0.0320694	2.1173	down	Eef1a2	13628	Mus musculus eukaryotic translation elongation factor 1 alpha 2 (Eef1a2), mRNA.
5340538	0.00983405	3.3517	down	Smo	319757	Mus musculus smoothened homolog (Drosophila) (Smo), mRNA.
840181	0.00226276	2.69871	down	AL024069
3140170	0.017315	2.68028	down	4932417I16Rik
1050435	0.00679211	2.16296	up	BC003324
2450176	7.56927e-05	5.53047	down	Nr1h4	20186	Mus musculus nuclear receptor subfamily 1, group H, member 4 (Nr1h4), mRNA.
2940050	0.0408087	8.79476	down	1810073K19Rik	66438	Mus musculus hepcidin antimicrobial peptide 2 (Hamp2), mRNA.
6450095	0.000170814	2.07889	up	2210404O07Rik
1580026	0.0183724	2.15038	up	Mrpl51	66493	Mus musculus mitochondrial ribosomal protein L51 (Mrpl51), mRNA.
5080193	0.00273096	2.32075	up	Syt4
6510113	0.00935359	2.21828	up	Tomm20
5290673	0.0128014	2.69456	down	H2-Aa	14960	Mus musculus histocompatibility 2, class II antigen A, alpha (H2-Aa), mRNA.
1400315	0.0121868	2.36513	down	Anxa4
2690239	0.00976581	19.6346	down	Mat1a
3290112	0.00633209	5.55767	down	Hsd3b5
1580039	0.00417062	13.5517	down	Apoc4	11425	Mus musculus apolipoprotein C-IV (Apoc4), mRNA.
106770170	0.0228403	3.1881	up	LOC382091
2810390	0.0141766	2.01781	down	Serpine2	20720	Mus musculus serine (or cysteine) peptidase inhibitor, clade E, member 2 (Serpine2), mRNA.
4490494	0.00921141	5.17381	up	4930415O20Rik
2510180	0.0143517	4.05586	down	Spag9
5290450	0.00818998	2.52345	down	Htra3
102940070	0.00860441	2.06788	down	B230345P09Rik
3440427	0.005073	2.41243	down	Tpk1
2480563	0.0246434	3.28428	down	Serpina1a
102060546	0.0363999	2.07383	up	LOC385627
106450411	0.00240724	5.1285	down	4631426J05Rik
3440403	0.0338081	2.27592	down	Myocd
2370097	0.0418607	2.25343	up	Nup37	69736	Mus musculus nucleoporin 37 (Nup37), mRNA.
105290402	0.0289271	2.62185	down	LOC380623
2470167	8.1106e-05	2.16855	down	Hpn	15451	Mus musculus hepsin (Hpn), mRNA.
1780541	0.0204185	2.15913	up	Pcdhga2	93710	Mus musculus protocadherin gamma subfamily A, 2 (Pcdhga2), mRNA.
104560358	0.00259088	2.09312	down	Zfp276
4010632	0.00179846	2.76675	down	Itpr3
4780021	0.0467314	2.04431	down	Fgd1
1570164	0.0226145	2.40673	up	2510040D07Rik
110279	0.0215306	2.16922	up	Timm8a	30058	Mus musculus translocase of inner mitochondrial membrane 8 homolog a1 (yeast) (Timm8a1), mRNA.
6200239	0.000330696	10.404	down	Glyat
60273	0.00165012	2.72685	up	Nr4a2
6100348	0.0146885	2.29399	up	1700034H14Rik	67105	Mus musculus RIKEN cDNA 1700034H14 gene (1700034H14Rik), mRNA.
2350347	0.000837507	3.52663	up	Adcy3	104111	Mus musculus adenylate cyclase 3 (Adcy3), mRNA.
3440242	0.00216475	3.44032	up	Adcy3	104111	Mus musculus adenylate cyclase 3 (Adcy3), mRNA.
780315	0.0412378	2.83335	up	Gpr89	67549	Mus musculus G protein-coupled receptor 89 (Gpr89), mRNA.
6770332	0.00307922	8.3527	down	Cyp3a11
1190309	0.0103403	6.61618	down	Cyp7b1
6760593	0.00567532	2.73401	down	Angptl4
670711	0.0052382	2.61247	up	Pcsk4	18551	Mus musculus proprotein convertase subtilisin/kexin type 4 (Pcsk4), mRNA.
4730324	0.0154782	6.6061	down	Aldob	230163	Mus musculus aldolase 2, B isoform (Aldob), mRNA.
106370400	0.00729936	3.71641	down	9630019E01Rik
6940114	0.00529878	3.26601	down	Ugt1a9
102810541	0.00976563	3.12751	down	LOC330445
3440114	0.00248524	6.84364	down	Hpxn	15458	Mus musculus hemopexin (Hpxn), mRNA.
106450725	0.0148877	2.82232	down	8430426K15Rik
70601	0.000323599	14.6837	down	Mug-ps1
100580685	0.0301155	2.52243	down	9130215G10Rik
6370112	0.0193234	3.10922	down	Aqp4
105360079	0.0390845	2.0625	up	AI225934
102510497	0.015309	2.5211	up	Idh3a
1780603	0.00472218	4.15405	down	Serpina3c
3130377	0.0446766	2.24171	down	Igf1	16000	Mus musculus insulin-like growth factor 1 (Igf1), transcript variant 1, mRNA.
5340471	0.0231839	2.16002	up	Krt1-10
2850450	0.0125138	2.11517	up	G22p1	14375	Mus musculus X-ray repair complementing defective repair in Chinese hamster cells 6 (Xrcc6), mRNA.
6380347	0.0117192	2.06871	up	Slc4a3	20536	Mus musculus solute carrier family 4 (anion exchanger), member 3 (Slc4a3), mRNA.
106940082	0.0342199	2.84671	up	Ssbp1
3360463	0.0390323	2.13486	down	Asgr2
1500593	0.0019347	4.35138	up	1500001H12Rik	57754	Mus musculus cell cycle exit and neuronal differentiation 1 (Cend1), mRNA.
6760403	0.0270794	2.33965	up	2310061C15Rik
7510070	0.00903206	2.3701	up	Olfr479	257891	Mus musculus olfactory receptor 479 (Olfr479), mRNA.
7100095	0.0026778	8.82187	down	1300017J02Rik	71775	Mus musculus RIKEN cDNA 1300017J02 gene (1300017J02Rik), mRNA.
2370301	0.00800085	4.31139	down	Tceal7
106770068	0.00945626	2.93722	up	2010001A14Rik
1820538	0.0141756	3.36376	up	5530400B04Rik
4540092	0.00410679	3.24195	down	Ugt1a6	94284	Mus musculus UDP glucuronosyltransferase 1 family, polypeptide A6A (Ugt1a6a), mRNA.
6900086	0.000912257	2.67164	down	Ugt1a6	94284	Mus musculus UDP glucuronosyltransferase 1 family, polypeptide A6A (Ugt1a6a), mRNA.
2630075	0.00704326	3.23773	down	Ugt1a6	94284	Mus musculus UDP glucuronosyltransferase 1 family, polypeptide A6A (Ugt1a6a), mRNA.
103190008	0.0323142	4.31295	down	D330005G19Rik
1990441	0.0434163	2.17442	up	Edg8	94226	Mus musculus endothelial differentiation, sphingolipid G-protein-coupled receptor, 8 (Edg8), mRNA.
2940315	0.00101711	4.91978	down	Cfi
106770161	0.0171709	2.74052	down	Gsta2
3870279	0.000162578	2.43243	up	1700001F09Rik	71826	Mus musculus RIKEN cDNA 1700001F09 gene (1700001F09Rik), mRNA.
105130377	0.00458214	2.64226	down	Zfp294
2650632	0.0103643	2.05121	down	Susd2	71733	Mus musculus sushi domain containing 2 (Susd2), mRNA.
6860204	0.00584422	3.45756	down	Itgbl1
6040497	0.00940876	3.08878	down	4930538K18Rik
1850537	0.0139463	2.03098	up	Galns
5890746	0.0229595	2.8989	up	6530406M24Rik
104210377	0.0277942	2.90686	down	D330001D04Rik
7200161	0.00377315	2.34879	down	Phf16	382207	Mus musculus PHD finger protein 16 (Phf16), mRNA.
2350358	0.000391418	3.47389	down	Fgl1
1740053	0.00268003	3.57605	up	1300007F04Rik
