# Supplementary material for: Cold-Induced Changes in Gene Expression in Brown Adipose Tissue, White Adipose Tissue and Liver
Source: PLoS One. 2013 Jul 22;8(7):e68933. doi: 10.1371/journal.pone.0068933 (PMC3718809; doi:10.1371/journal.pone.0068933)
Supplement: Table S3 — List of genes differentially expressed between the cold and room temperature treatments for white adipose tissue. (XLSX) [file pone.0068933.s003.xlsx]

## Sheet: WAT_diff.txt
Table S3 List of genes differentially expressed between the cold and room temperature treatments for white adipose tissue.
ProbeID	p-value	Fold change (cold / room temperature	regulation (cold / room temperature)	Symbol	Entrez_Gene_ID	Definition
100430471	0.0216169	2.01548	up	LOC380704
106420402	0.00930111	2.13347	up	4930555L11Rik
102260341	0.0478307	2.75979	up	LOC218206
580450	0.0358251	2.09496	down	Paqr6	68957	Mus musculus progestin and adipoQ receptor family member VI (Paqr6), mRNA.
5690288	0.0169146	3.03061	up	Tsrc1	229595	Mus musculus ADAMTS-like 4 (Adamtsl4), mRNA.
3060551	0.0172974	2.09636	down	Tjp3
106840576	0.0104407	2.85598	up	scl0002353.1_840
100070047	0.0336014	2.88553	up	Nr1i3
870070	0.0372713	2.25225	down	Olfr10
6980603	0.0265244	2.65715	up	Cyp7a1	13122	Mus musculus cytochrome P450, family 7, subfamily a, polypeptide 1 (Cyp7a1), mRNA.
2760019	0.014151	2.86704	down	Ifi205
2370358	0.034587	2.4685	down	Tslpr	57914	Mus musculus transmembrane phosphoinositide 3-phosphatase and tensin homolog 2 (Tpte2), mRNA.
6860121	0.0105887	3.18041	up	Dusp1	19252	Mus musculus dual specificity phosphatase 1 (Dusp1), mRNA.
3440288	0.0432081	3.03034	down	Ppap2a	19012	Mus musculus phosphatidic acid phosphatase 2a (Ppap2a), transcript variant 1, mRNA.
4780092	0.0427361	2.26109	up	Hist1h3b
4060537	0.0484305	2.16951	down	1810037B05Rik
105390279	0.00607579	2.00524	up	Polydom-pending
104760010	0.018498	2.07683	up	2010015J01Rik
4540600	0.0389978	3.63758	up	Cdk4	12567	Mus musculus cyclin-dependent kinase 4 (Cdk4), mRNA.
5050138	0.0466904	2.26953	down	5430432M24Rik	73847	Mus musculus RIKEN cDNA 5430432M24 gene (5430432M24Rik), transcript variant 1, mRNA.
105080673	0.0468898	2.68147	down	Sema4f
4610347	0.00605461	5.31253	down	Egr1
104590692	0.029943	2.173	down	LOC211488
6510373	0.00996964	2.05773	down	F11	109821	Mus musculus coagulation factor XI (F11), mRNA.
4280592	0.0383292	2.29133	up	Bbs4	102774	Mus musculus Bardet-Biedl syndrome 4 homolog (human) (Bbs4), mRNA.
1340563	0.0171518	2.2307	up	Gats
100620544	0.0177671	2.30475	down	LOC268673
7040338	0.027828	2.16689	down	2310005P05Rik
103870019	0.0458561	2.48039	up	4932702M20Rik
2640142	0.00711668	2.1812	down	Ptprk
102060279	0.00438101	3.53018	up	9930120I10Rik
3130538	0.038188	2.40377	down	Nfrkb	235134	Mus musculus nuclear factor related to kappa B binding protein (Nfrkb), mRNA.
106840133	0.0173608	4.04319	up	Gsta1
101740324	0.0432657	2.04962	up	4930518F22Rik
6550070	0.0129105	2.03089	down	Fbxo21	231670	Mus musculus F-box protein 21 (Fbxo21), mRNA.
4780064	0.00969344	2.64315	down	IGLC2_J00595_Ig_lambda_constant_2_14
1230605	0.0049392	4.10207	up	Slc25a25	227731	Mus musculus solute carrier family 25 (mitochondrial carrier, phosphate carrier), member 25 (Slc25a25), mRNA.
102810019	0.0196308	2.03904	up	Cdc27
100360075	0.0121355	2.05243	up	LOC381868
101450736	0.0290149	2.28673	up	B3Gat3
102470692	0.0283941	2.25675	down	E230024B12Rik
2970048	0.0188548	2.18436	up	D15Bwg0669e	223726	Mus musculus metallophosphoesterase domain containing 1 (Mpped1), mRNA.
360711	0.00939642	2.96495	up	Skp2
104060746	0.0132219	2.67083	up	LOC240672
3990082	0.0198095	2.59291	down	Spin
105220242	0.0362749	2.56258	down	Acpp	56318	Mus musculus acid phosphatase, prostate (Acpp), transcript variant 2, mRNA.
6520168	0.0182731	2.34063	down	F630022B06Rik	239827	Mus musculus phosphatidylinositol glycan anchor biosynthesis, class Z (Pigz), mRNA.
770746	0.00330886	3.15279	down	Nr1d1
6590204	0.00971507	4.22538	down	Nr1d1
4810242	0.0400677	2.24801	down	Sca2
5890546	0.0498731	4.23532	up	scl0002306.1_28
4670021	0.00976002	2.21886	up	Exdl1	241624	Mus musculus Vexonuclease 3'-5' domain-like 1 (Exdl1), mRNA.
104250484	0.0331483	2.08994	down	LOC383691
101770450	0.00156768	2.23407	down	V1rh1	171245	Mus musculus vomeronasal 1 receptor, H1 (V1rh1), mRNA.
5360156	0.00479562	2.246	down	9430093N24Rik
103840463	0.0090656	3.01834	down	Nsd1
100130082	0.00441723	2.25269	up	D130066L18Rik
4210348	0.0440345	2.375	down	Hace1	209462	Mus musculus HECT domain and ankyrin repeat containing, E3 ubiquitin protein ligase 1 (Hace1), mRNA.
101980411	0.00166927	3.52512	up	Bhmt
6350079	0.000136594	2.56236	up	Ttll1	319953	Mus musculus tubulin tyrosine ligase-like 1 (Ttll1), mRNA.
6860632	0.000440427	2.10981	down	Grip1
4590341	0.00534138	2.2241	up	1810012H11Rik
106520044	0.00241173	2.09764	up	E230012P03
6840433	0.0287851	2.44507	down	Srd5a2
5690711	0.0396165	2.28976	up	Gdi3
102360088	0.0229084	3.37017	up	Spint1
430487	0.00462845	2.2362	down	V2r2
105860095	0.0132961	2.36062	up	Rpgrip1
2230717	0.044295	2.17532	up	Acp5
107050440	0.041889	2.2271	up	6720407G21Rik
100580095	0.0176483	2.34237	up	B230113H14Rik
2120722	0.015854	2.42862	up	Hspca	15519	Mus musculus heat shock protein 90kDa alpha (cytosolic), class A member 1 (Hsp90aa1), mRNA.
1740278	0.0141191	3.96924	down	1110018J23Rik
106130672	0.0351799	2.07027	down	1300015D01Rik
104610239	0.0401379	2.43008	up	4732474K08Rik
3390048	0.00785441	2.75282	down	Utrn
2470438	0.0321931	2.30767	up	4933405I11Rik
6100082	0.00404162	3.50521	down	Crybb3	12962	Mus musculus crystallin, beta B3 (Crybb3), mRNA.
101450441	0.0279742	3.40376	up	C230095J06Rik
6760411	0.0160935	2.13756	down	Lpd	94180	Mus musculus acyl-CoA synthetase bubblegum family member 1 (Acsbg1), mRNA.
106350446	0.0252005	2.68798	up	D330017P12Rik
106900020	0.0230991	7.74335	up	1200006G13Rik
3170068	0.010542	2.37786	up	Dst
1190504	0.0175145	2.22083	up	Insr	16337	Mus musculus insulin receptor (Insr), mRNA.
6590341	0.0487447	2.59464	up	Dld	13382	Mus musculus dihydrolipoamide dehydrogenase (Dld), mRNA.
870044	0.0378394	2.15275	up	Fosl2	14284	Mus musculus fos-like antigen 2 (Fosl2), mRNA.
4780082	0.00912842	2.77263	down	Grm8
103060348	0.000921841	2.18418	up	GIG2
102340017	0.01082	2.49187	up	scl0002069.1_48
840398	0.0387327	2.04984	up	Hist1h3e
1580520	0.0100456	2.73048	down	Fzd4	14366	Mus musculus frizzled homolog 4 (Drosophila) (Fzd4), mRNA.
6110465	0.00286201	2.94612	down	8430420C20Rik	233806	Mus musculus transmembrane protein 159 (Tmem159), mRNA.
100540546	0.0234089	2.69835	up	A630056H20Rik
104560010	0.0189855	2.70206	down	A930011G23Rik
105570017	0.0247428	2.81991	up	Utx
102190068	0.00076734	2.15182	up	4933424A20Rik
102680452	0.00675764	2.13729	down	2410006H16Rik
4200270	0.0176752	2.00142	down	Dbp	13170	Mus musculus D site albumin promoter binding protein (Dbp), mRNA.
101980670	0.0309327	2.24424	up	LOC331511
106290176	0.0234448	2.58285	up	Csmd1
104250021	0.0340769	2.56141	down	LOC233227
4480239	0.00142413	2.65117	up	Npn3	76650	Mus musculus sulfiredoxin 1 homolog (S. cerevisiae) (Srxn1), mRNA.
4280403	0.01796	2.12406	down	2610312E17Rik	70465	Mus musculus WD repeat domain 77 (Wdr77), mRNA.
102630121	0.0244649	2.31856	up	Ttf1
5340402	0.0370203	2.89923	up	D13Wsu64e
6040333	0.0234943	2.01275	up	Mical3	194401	Mus musculus microtubule associated monoxygenase, calponin and LIM domain containing 3 (Mical3), mRNA.
2510142	0.0236885	4.81216	up	Gadd45g	23882	Mus musculus growth arrest and DNA-damage-inducible 45 gamma (Gadd45g), mRNA.
6840138	0.00724638	2.58222	up	Aqp11	66333	Mus musculus aquaporin 11 (Aqp11), mRNA.
2120358	0.0428807	3.93743	down	Gas7	14457	Mus musculus growth arrest specific 7 (Gas7), mRNA.
3830128	0.0388004	2.7196	down	BC048082	332110	Mus musculus mitogen-activated protein kinase 15 (Mapk15), mRNA.
2970010	0.0248306	3.04626	down	BC048082	332110	Mus musculus mitogen-activated protein kinase 15 (Mapk15), mRNA.
2100615	0.00305179	2.92403	down	Tbc1d10	103724	Mus musculus TBC1 domain family, member 10a (Tbc1d10a), mRNA.
105220136	0.0036982	2.13026	down	Siat8c
101500097	0.03919	2.00839	up	F730035P03Rik
101940154	0.0194593	3.86376	up	C130064E22Rik
3060379	0.00295548	2.76291	down	MGC107702	627782	Mus musculus similar to proteasome (prosome, macropain) subunit, beta type 7 (MGC107702), mRNA.
6380338	0.0467994	2.18349	down	Lyzl4	69032	Mus musculus lysozyme-like 4 (Lyzl4), mRNA.
730687	0.0133108	2.84169	up	Sfrs2ip
1500373	0.0360097	2.0645	up	Sfrs2ip
106620288	0.00266391	2.80258	down	Rbpms
104760152	0.010441	2.56708	up	Ly116
6420717	0.0334206	2.07876	down	2410141K09Rik	76803	Mus musculus RIKEN cDNA 2410141K09 gene (2410141K09Rik), mRNA.
3830017	0.0363569	2.17727	down	Mobkl2c	100465	Mus musculus MOB1, Mps One Binder kinase activator-like 2C (yeast) (Mobkl2c), mRNA.
520564	0.0248739	2.12234	up	Defb27	433490	Mus musculus predicted gene, OTTMUSG00000015859 (OTTMUSG00000015859), mRNA.
4610390	0.00391587	3.72336	down	Arrdc3
380136	0.00718388	2.13273	down	Slc7a8	50934	Mus musculus solute carrier family 7 (cationic amino acid transporter, y+ system), member 8 (Slc7a8), mRNA.
102470059	0.0394165	2.05715	up	9030616G12Rik
104920037	0.00158045	2.30647	up	1700023D09Rik
105550725	0.0205649	2.2054	up	LOC386117
6620411	0.0365916	2.16421	up	Ptgis	19223	Mus musculus prostaglandin I2 (prostacyclin) synthase (Ptgis), mRNA.
6100091	0.0437833	2.05054	down	Il15ra	16169	Mus musculus interleukin 15 receptor, alpha chain (Il15ra), transcript variant 2, mRNA.
6420129	0.000270321	2.81348	down	Olfr554
870110	0.00921254	2.0372	down	D14Ertd231e	210925	Mus musculus DNA segment, Chr 14, ERATO Doi 231, expressed (D14Ertd231e), mRNA.
103390551	0.0373445	2.09464	down	2200001K16Rik
3710048	0.002602	2.12603	down	Pkp3	56460	Mus musculus plakophilin 3 (Pkp3), mRNA.
3360438	0.0405979	2.47952	down	Trim44
1990575	0.01064	2.60789	up	Tnnc1	21924	Mus musculus troponin C, cardiac/slow skeletal (Tnnc1), mRNA.
70494	0.0230126	3.22051	up	Por	18984	Mus musculus P450 (cytochrome) oxidoreductase (Por), mRNA.
4850095	0.0268178	2.67895	down	Arrdc1	215705	Mus musculus arrestin domain containing 1 (Arrdc1), mRNA.
7000386	0.0338354	2.44883	down	LOC632687	632687	Mus musculus ring finger protein 190 (Rnf190), mRNA.
4230048	7.87466e-05	2.8104	down	Junb	16477	Mus musculus Jun-B oncogene (Junb), mRNA.
3060021	0.0173834	2.61982	up	Sema6a
101980088	0.0315505	2.44212	up	Cyp1b1
6550020	0.00617935	2.46174	up	G0s2	14373	Mus musculus G0/G1 switch gene 2 (G0s2), mRNA.
106860397	0.00348443	2.21385	up	D030031C12Rik
3850309	0.000778815	2.03429	up	E030010A14
101050672	0.0177162	7.64644	up	Myom3
2970092	0.00825744	2.86023	down	Adamtsl1
1500672	0.0235156	2.41736	down	IGHV1S122_AF025446_Ig_heavy_variable_1S122_187
100360692	4.89108e-05	4.0244	up	Copz1
5900044	0.0392398	3.29347	down	Ctdp1	67655	Mus musculus CTD (carboxy-terminal domain, RNA polymerase II, polypeptide A) phosphatase, subunit 1 (Ctdp1), mRNA.
840170	0.0140794	3.13873	up	Jun	16476	Mus musculus Jun oncogene (Jun), mRNA.
3120014	0.0291446	2.08163	down	Asb18
6760131	0.0455587	4.58444	down	Bach2	12014	Mus musculus BTB and CNC homology 2 (Bach2), mRNA.
104730397	0.0038864	2.45862	up	2010109N18Rik
105910053	0.00657859	3.78524	up	9530025L08Rik
6290594	0.0398109	2.73332	down	Arfrp1	76688	Mus musculus ADP-ribosylation factor related protein 1 (Arfrp1), mRNA.
6900286	0.0302369	2.82635	down	Tbxas1
6400279	0.0371384	2.00116	up	Ankrd6
2370176	0.0224145	2.36664	down	Macf1
104670541	0.0181224	2.22254	down	C330006M04Rik
2630440	0.0454652	2.29592	down	Polm	54125	Mus musculus polymerase (DNA directed), mu (Polm), mRNA.
101780338	0.0313419	2.70285	down	Trpm7
6650040	0.00681758	2.25247	up	C330001K17Rik
50537	0.00726294	2.52251	up	A530088I07Rik
101850603	0.0169846	4.26764	up	C230043F19Rik
105220279	0.00456186	3.90995	down	4930533K18Rik
940215	0.00313478	2.08599	down	Cbx2	12416	Mus musculus chromobox homolog 2 (Drosophila Pc class) (Cbx2), mRNA.
4920100	0.025958	2.91921	up	Mmd2
6650519	0.00868044	2.68117	down	D11Ertd498e
7000358	0.00624874	2.14599	up	Pck1
2360017	0.0416269	2.09637	down	Gabpa	14390	Mus musculus GA repeat binding protein, alpha (Gabpa), mRNA.
104780161	0.0135806	2.543	down	E030013B01Rik
6200025	0.0186211	2.48509	down	Gpr152
4570139	0.0492275	2.43337	up	Olfr378	259026	Mus musculus olfactory receptor 378 (Olfr378), mRNA.
5690441	0.0125106	2.5657	down	Mgl2
101780017	0.0277381	2.20454	down	9030205G03Rik
104780711	0.0475795	2.06796	down	Ezh1
1400017	0.012189	2.22725	down	AA960436	101985	Mus musculus expressed sequence AA960436 (AA960436), mRNA.
3290008	0.011831	2.9932	up	Jak3
3450739	0.0158912	2.38219	up	Zfyve16	218441	Mus musculus zinc finger, FYVE domain containing 16 (Zfyve16), mRNA.
1050736	0.0257163	2.25974	down	Olfr669
5080286	0.0273066	2.39355	up	Gstt3	103140	Mus musculus glutathione S-transferase, theta 3 (Gstt3), mRNA.
2060102	0.0254955	2.31497	down	BC049354
3870538	0.0334332	2.27693	down	1700060H10Rik	73390	Mus musculus RIKEN cDNA 1700060H10 gene (1700060H10Rik), mRNA.
6370037	0.0137679	2.10087	down	AA415817
101050537	0.00661507	2.07619	up	Slco1a4	28250	Mus musculus solute carrier organic anion transporter family, member 1a4 (Slco1a4), mRNA.
770465	0.00588401	3.22437	up	ORF5
102370097	0.0284973	2.261	down	Cyp2u1
5340736	0.0298731	2.08699	down	2210016L21Rik	72357	Mus musculus RIKEN cDNA 2210016L21 gene (2210016L21Rik), mRNA.
6480521	0.0080001	2.00829	down	Egfr
840670	0.00555701	2.17893	up	1810011O10Rik
2970041	0.0426292	2.66751	up	Rad54l	19366	Mus musculus RAD54 like (S. cerevisiae) (Rad54l), mRNA.
2510494	0.0418291	2.05127	down	Bbc3	170770	Mus musculus Bcl-2 binding component 3 (Bbc3), mRNA.
6980315	0.0163918	2.51174	down	Sfrp1
5360400	0.0371172	2.51531	down	Plekhf1	72287	Mus musculus pleckstrin homology domain containing, family F (with FYVE domain) member 1 (Plekhf1), mRNA.
4560692	0.029369	2.2755	down	BC025519
4230725	0.0119919	2.39151	down	Sephs1	109079	Mus musculus selenophosphate synthetase 1 (Sephs1), mRNA.
3130497	0.0135223	2.18405	up	C730049P21
4570600	0.0258253	2.59499	up	Rab11fip5
2450040	0.0402956	2.22375	down	Notch4
5910736	0.000686402	2.13341	down	Dgke
6200139	0.00575205	10.06	up	Cyp2b20
102340372	0.0415643	2.01104	up	8430417B06Rik
104560022	0.0241213	2.18717	up	Igfbp5
2360592	0.029557	2.13995	up	Igfbp5
2630538	0.000921312	3.91369	up	Kif17
4850731	0.0204978	3.39388	down	Sipa1l2
107050095	0.00658255	2.16436	down	4931428A05Rik
2370369	0.00305887	2.64026	up	Elmo1	140580	Mus musculus engulfment and cell motility 1, ced-12 homolog (C. elegans) (Elmo1), transcript variant 1, mRNA.
104810497	0.023343	2.42237	down	Cet1
104670131	0.0333256	2.24597	down	Serpina7
2510537	0.00845651	2.4632	down	Serpina7
104850671	0.000282256	2.02062	down	LOC383607
2680136	0.0451218	2.20131	down	Spon2	100689	Mus musculus spondin 2, extracellular matrix protein (Spon2), mRNA.
103840324	0.00445298	9.42666	up	8030402P03Rik
6290735	0.0155547	2.03344	down	Camp	12796	Mus musculus cathelicidin antimicrobial peptide (Camp), mRNA.
5130372	0.0235865	3.89507	up	Ccrn4l	12457	Mus musculus CCR4 carbon catabolite repression 4-like (S. cerevisiae) (Ccrn4l), mRNA.
2810180	0.0181249	2.89427	down	Amhr2	110542	Mus musculus anti-Mullerian hormone type 2 receptor (Amhr2), mRNA.
102320315	0.00885097	2.39474	down	9030024J15Rik
101690577	0.0107272	2.74304	down	Prok1
5360722	0.0250711	2.02532	down	Olfr103	258830	Mus musculus olfactory receptor 103 (Olfr103), mRNA.
104010168	0.0077376	2.59168	up	A830039N02Rik
1400594	0.0276037	4.83993	up	1700018O18Rik
70687	0.00602392	2.6835	up	Hist1h3d
1660082	0.0137137	2.7709	up	Ppp1r1a
102810446	0.000177306	3.77252	up	Slc16a5
102480139	0.0247432	10.9267	down	LOC245892
5910020	0.0417899	2.37534	up	Gpr85
2350750	0.0411023	2.10353	up	1700025B16Rik	69408	Mus musculus DnaJ (Hsp40) homolog, subfamily C, member 17 (Dnajc17), mRNA.
106110671	0.0335078	2.2293	down	E330027G05Rik
104810746	0.000204777	2.23004	down	LOC237252
101230372	0.0218346	3.08725	up	2700007B13Rik
7040047	0.0222197	2.13496	down	V1rd3	81015	Mus musculus vomeronasal 1 receptor, D3 (V1rd3), mRNA.
4480044	0.0183038	2.09112	up	4921507I02Rik
60465	0.000359085	10.9045	down	Adh7	11529	Mus musculus alcohol dehydrogenase 7 (class IV), mu or sigma polypeptide (Adh7), mRNA.
4540025	0.0473157	2.39485	down	Arhgap24	231532	Mus musculus Rho GTPase activating protein 24 (Arhgap24), transcript variant 1, mRNA.
5550537	0.00577539	2.34577	up	A930021G21Rik	208258	Mus musculus ankyrin repeat domain 33 (Ankrd33), mRNA.
104050035	0.00948062	2.33288	up	2310035N23Rik
5720167	0.0119361	2.57101	down	G6pdx
102570332	0.0155895	2.25444	up	6720489L24Rik
7050088	0.0354468	2.21706	down	2410118P20Rik
104070301	0.0443844	2.14075	down	9430088F20Rik
5050546	0.010193	2.09809	up	Sec1	56546	Mus musculus secretory blood group 1 (Sec1), mRNA.
103940041	0.0238971	2.0204	up	LOC383833
520113	0.0154492	2.24138	down	Zfp39
2120398	0.00875391	3.14884	up	3110043L15Rik	73174	Mus musculus TBK1 binding protein 1 (Tbkbp1), mRNA.
106940035	0.0346305	2.8905	up	LOC381994
4570279	0.0292364	4.74057	up	Dio1
3830639	0.0092068	3.30916	up	E130016E03Rik	623474	Mus musculus RIKEN cDNA E130016E03 gene (E130016E03Rik), mRNA.
4280152	0.0499421	3.70438	up	Cat
2640064	0.00973145	3.22229	down	AI315068
540048	0.00335889	3.43308	up	2900055D14Rik	72982	Mus musculus transmembrane protein 138 (Tmem138), mRNA.
6940095	0.0199237	2.40665	down	F630111L10Rik
6620452	0.0476965	2.23882	up	Hmgcs1	208715	Mus musculus 3-hydroxy-3-methylglutaryl-Coenzyme A synthase 1 (Hmgcs1), mRNA.
5690333	0.00238037	2.5685	down	Hsd3b2	15493	Mus musculus hydroxy-delta-5-steroid dehydrogenase, 3 beta- and steroid delta-isomerase 2 (Hsd3b2), mRNA.
103140368	0.0432397	2.19711	down	1500017E21Rik
5890161	0.011464	2.69829	down	Trib3
3710722	0.0292307	3.98956	down	Trib3
7000014	0.0462914	2.95154	down	Abca8a
6940286	0.0473994	2.20865	down	Adcy6
103140048	0.00610127	3.05207	up	B130066H02Rik
101580500	0.00826673	2.98248	up	scl0002975.1_346
101230161	0.0205823	2.47985	down	LOC381484
105050037	0.0395917	2.63639	down	9130404I01Rik
102360463	0.0179116	5.94386	up	Fdps
3120609	0.0119146	2.14762	up	BC034099	242642	Mus musculus glyoxalase domain containing 1 (Gloxd1), mRNA.
780091	0.00150577	12.0576	down	Rgs16	19734	Mus musculus regulator of G-protein signaling 16 (Rgs16), mRNA.
2190563	0.0153975	2.04287	up	2310057H16Rik	67951	Mus musculus tubulin, beta 6 (Tubb6), mRNA.
630706	0.00883125	2.20991	down	Pfkfb3
104540068	0.00251873	2.20341	down	9530071H01Rik
100050746	0.0230468	3.12987	down	Aim1l
101090440	0.0073088	2.02026	down	Dio3as
20048	0.0130615	2.23556	down	4930479M11Rik
6510315	0.0181311	2.45314	down	1500016O10Rik
2570671	0.00231182	4.57854	down	Ocln	18260	Mus musculus occludin (Ocln), mRNA.
2570390	0.00253254	2.5581	down	Slc22a16
4210632	0.0400281	2.62741	up	Itgae	16407	Mus musculus integrin, alpha E, epithelial-associated (Itgae), transcript variant 1, mRNA.
2450397	0.00255171	2.72739	down	Smc1l2	140557	Mus musculus structural maintenace of chromosomes 1B (Smc1b), mRNA.
360010	0.0256487	3.2772	up	Zfp553	233887	Mus musculus zinc finger protein 553 (Zfp553), mRNA.
6940048	0.0140152	2.18141	up	2310067E08Rik	71946	Mus musculus endonuclease domain containing 1 (Endod1), mRNA.
5390133	0.0473067	2.51375	up	9130416N05Rik
104850100	0.0422724	2.0457	up	D930044I17Rik
106590021	0.00885877	3.26567	up	A630063F18Rik
101090619	0.000547881	2.71387	down	2610037P13Rik
102640128	0.0166404	4.26341	down	B430216N15Rik
102260129	0.00451425	2.4001	up	5730478M09Rik
106860053	0.0168143	2.99793	up	Gnmt
4610068	0.0389167	2.34816	up	2010004O20Rik	64295	Mus musculus transmembrane and ubiquitin-like domain containing 1 (Tmub1), mRNA.
106450040	0.000836954	4.18245	up	E230020O17Rik
102680377	0.000325224	2.3746	up	Synpo
4540048	0.00729826	2.37528	up	Dscr1
106200528	0.00998371	2.77746	up	9530091C08Rik
100840286	0.020596	3.74875	up	9030607L02Rik
102680315	0.0322214	3.21566	down	E130106K10
1240605	0.0206218	2.34852	down	1110034G24Rik
3140487	0.00580831	3.60958	down	Apba1
3360242	0.0334805	2.25173	down	Jmy
5390131	0.0094976	2.53579	up	2200003E03Rik	81600	Mus musculus chitinase, acidic (Chia), mRNA.
540059	0.000483598	3.05885	down	Cln8
5890433	0.00178919	2.04258	up	Taf1c	21341	Mus musculus TATA box binding protein (Tbp)-associated factor, RNA polymerase I, C (Taf1c), mRNA.
6860202	0.0346561	2.91595	up	0610009I22Rik
101400524	0.0173045	2.96137	up	LOC216081
102940053	0.00694286	2.16926	down	C330021F23Rik
102360519	0.0385817	2.54339	up	9430098F02Rik
107040180	0.0411996	2.01188	up	5830476G13Rik
670129	0.0368671	2.4128	up	Ccl24
2350195	0.00724211	4.56893	up	Nolc1
4480164	0.0341035	2.42311	down	Mfi2
5860128	8.52711e-05	2.22126	down	Ephb6	13848	Mus musculus Eph receptor B6 (Ephb6), mRNA.
3360358	0.0225987	3.16966	down	Axin
4200037	0.0327849	2.11732	down	Map4k2
2360373	0.0104195	2.52727	down	BC011209
2650273	0.0144743	2.76282	down	2810408A11Rik
5080176	0.0192584	2.01431	down	1700009P13Rik
4850670	1.34011e-05	2.25773	down	Trib3
6510091	0.00665091	2.02948	up	Fbxo2	230904	Mus musculus F-box protein 2 (Fbxo2), mRNA.
3290112	0.00139887	4.01913	down	Hsd3b5
101500411	0.0157306	2.53189	down	9130223C08Rik
5050010	0.0315673	2.55972	down	1110007C09Rik	68480	Mus musculus RIKEN cDNA 1110007C09 gene (1110007C09Rik), mRNA.
3990021	0.0202608	2.25747	up	Cd200r2	271375	Mus musculus Cd200 receptor 2 (Cd200r2), mRNA.
102450685	0.00382761	4.22125	up	B930030P05Rik
101580750	0.00109488	2.56661	down	5230401C23Rik
2060022	0.0321525	2.07276	up	Fancc
430093	0.0129266	2.27759	up	G6pc
101410091	0.0166793	3.4499	up	D230021E06Rik
100770672	0.00616633	3.03783	down	9130009M17Rik
103440184	0.0237564	3.36502	up	scl0077694.1_301
104570025	0.00032784	3.02854	up	2410193C02Rik
101170138	0.00272778	4.28344	up	AI789751
107000132	0.0207712	2.25642	up	1810018P12Rik
106520368	0.00719018	2.73285	up	6330408J11Rik
105050575	0.0461492	3.43456	up	AI449705
6130131	0.0390134	3.89661	up	Cyp4a10
6380132	0.000744418	2.59003	down	1700127D06Rik	76999	Mus musculus RIKEN cDNA 1700127D06 gene (1700127D06Rik), mRNA.
6040278	0.049041	2.04118	up	1700011I11Rik
104120520	0.0213542	2.73074	up	LOC214795
870735	0.00696313	3.20966	down	Atrn
6200373	0.0143846	3.16524	up	Sdfr1	20320	Mus musculus neuroplastin (Nptn), mRNA.
101410746	0.0352634	6.35179	up	E330016A09Rik
102690070	0.037874	2.02752	up	D230005H23Rik
5340008	0.0379994	3.27718	down	Upf3a
6020139	0.0393379	2.45914	up	Calr3	73316	Mus musculus calreticulin 3 (Calr3), transcript variant 2, mRNA.
460288	0.022092	2.21325	up	Igh-VS107
6620706	0.00933091	2.23912	down	1700003E16Rik
1850537	0.00381247	2.31676	up	Galns
3190504	0.00678387	2.20931	down	Elf2	69257	Mus musculus E74-like factor 2 (Elf2), mRNA.
