# Supplementary material for: Cold-Induced Changes in Gene Expression in Brown Adipose Tissue, White Adipose Tissue and Liver
Source: PLoS One. 2013 Jul 22;8(7):e68933. doi: 10.1371/journal.pone.0068933 (PMC3718809; doi:10.1371/journal.pone.0068933)
Supplement: Table S4 — List of genes differentially expressed between the cold and room temperature treatments for liver. (XLSX) [file pone.0068933.s004.xlsx]

## Sheet: Liver_diff.txt
Table S4 List of genes differentially expressed between the cold and room temperature treatments for liver.
ProbeID	p-value	Fold change (cold / room temperature	regulation (cold / room temperature)	Symbol	Entrez_Gene_ID	Definition
5130112	0.00141451	2.26892	up	Gpr135	238252	Mus musculus G protein-coupled receptor 135 (Gpr135), mRNA.
670408	0.0278136	24.7336	down	Ddc
102850113	0.0412936	9.04721	down	Ddc
3450450	0.0147023	2.70033	up	4930562C03Rik
5670047	0.0263247	2.3082	up	AI461788	231506	Mus musculus lin-54 homolog (C. elegans) (Lin54), mRNA.
5860064	0.0214447	3.1245	down	0610011I04Rik	66058	Mus musculus transmembrane protein 176A (Tmem176a), mRNA.
6400441	0.0308243	40.5155	down	Lcat	16816	Mus musculus lecithin cholesterol acyltransferase (Lcat), mRNA.
2190022	0.0485621	2.67734	up	AA959742	98238	Mus musculus leucine rich repeat containing 59 (Lrrc59), mRNA.
102650497	0.0456974	2.02741	up	9530050F08Rik
5550129	0.0127379	153.049	down	Cyp4f14	64385	Mus musculus cytochrome P450, family 4, subfamily f, polypeptide 14 (Cyp4f14), mRNA.
7040458	0.0260104	23.4526	down	Sec14l4	103655	Mus musculus SEC14-like 4 (S. cerevisiae) (Sec14l4), mRNA.
2350438	0.00957844	25.5068	down	2310016F22Rik	71898	Mus musculus RIKEN cDNA 2310016F22 gene (2310016F22Rik), mRNA.
4050373	0.0421441	9.43753	down	Irf6
104120154	0.00689759	2.17868	up	LOC225021
50121	0.0482651	2.2177	down	D1Ertd161e
1990164	0.0494354	2.55945	up	A030007L17Rik	68252	Mus musculus RIKEN cDNA A030007L17 gene (A030007L17Rik), mRNA.
101400019	0.0289491	2.28631	up	LOC228790
1690142	0.0224188	6.44082	down	C1rl
101400402	0.030087	2.36473	up	LOC381042
1090148	0.0276397	2.2831	up	Arpc5l	74192	Mus musculus actin related protein 2/3 complex, subunit 5-like (Arpc5l), mRNA.
106860041	0.0230932	2.88738	down	LOC383828
1400403	0.010969	21.6819	down	Mst1	15235	Mus musculus macrophage stimulating 1 (hepatocyte growth factor-like) (Mst1), mRNA.
4070082	0.0277537	86.8137	down	Ass1	11898	Mus musculus argininosuccinate synthetase 1 (Ass1), mRNA.
1580632	0.0102935	41.6052	down	Ass1	11898	Mus musculus argininosuccinate synthetase 1 (Ass1), mRNA.
6380332	0.0300697	2.57394	up	2610301B20Rik	67157	Mus musculus RIKEN cDNA 2610301B20 gene (2610301B20Rik), mRNA.
101190458	0.0247529	2.07671	up	LOC215098
1090487	0.0253765	143.863	down	Cyp2a12	13085	Mus musculus cytochrome P450, family 2, subfamily a, polypeptide 12 (Cyp2a12), mRNA.
3360619	0.0146555	128.967	down	Cyp2a12	13085	Mus musculus cytochrome P450, family 2, subfamily a, polypeptide 12 (Cyp2a12), mRNA.
2850390	0.0237813	48.0814	down	Bdh
102470619	0.0200415	47.9738	down	Bdh
1050500	0.0253096	5.97718	down	9130210N20Rik	223646	Mus musculus nicotinate phosphoribosyltransferase domain containing 1 (Naprt1), mRNA.
730463	0.0267289	4.35793	down	9130210N20Rik	223646	Mus musculus nicotinate phosphoribosyltransferase domain containing 1 (Naprt1), mRNA.
104610092	0.0156039	2.31457	up	LOC231081
610538	0.00241808	55.744	down	1700019G17Rik	75541	Mus musculus RIKEN cDNA 1700019G17 gene (1700019G17Rik), mRNA.
610112	0.028773	2.18512	up	Cd59b	333883	Mus musculus CD59b antigen (Cd59b), mRNA.
6660170	0.00809508	15.3391	down	Cyp4a12
430369	0.0272185	37.0539	down	Haao
105910039	2.77778e-05	2.28998	down	Etnk2
101570450	0.0160166	16.9653	down	D730039F16Rik
103870138	0.0224628	13.4327	down	D730039F16Rik
6980603	0.0410902	45.5539	down	Cyp7a1	13122	Mus musculus cytochrome P450, family 7, subfamily a, polypeptide 1 (Cyp7a1), mRNA.
4560524	0.0298041	2.20835	up	Spag7
3390215	0.0284929	2.47952	up	Dnajc11
105690066	0.0425013	3.53998	up	LOC210429
6860121	0.0151199	2.39125	up	Dusp1	19252	Mus musculus dual specificity phosphatase 1 (Dusp1), mRNA.
6100239	0.0287659	27.6024	down	4930572L20Rik
6110181	0.0241498	2.2514	down	A530079E22Rik
2640370	0.0158698	43.3449	down	Sec14l2
520750	0.0141362	13.5761	down	Cyp2d22	56448	Mus musculus cytochrome P450, family 2, subfamily d, polypeptide 22 (Cyp2d22), mRNA.
1240673	0.0272787	21.8318	down	Nr1i3
50026	0.00642277	80.2902	down	Nr1i3
3610152	0.0229913	29.1881	down	Gfra1	14585	Mus musculus glial cell line derived neurotrophic factor family receptor alpha 1 (Gfra1), mRNA.
2760338	0.0428104	2.12613	up	Sumo1
3390017	0.0458163	3.47935	down	Gna14	14675	Mus musculus guanine nucleotide binding protein, alpha 14 (Gna14), mRNA.
870035	0.0117852	2.28253	down	Fkbp4
1240619	0.032048	2.11017	up	Hnrpa2b1
5700438	0.0374167	2.55531	up	D230005D02Rik	239188	Mus musculus RIKEN cDNA D230005D02 gene (D230005D02Rik), mRNA.
102190450	0.0174277	2.43278	up	5430414B19Rik
4920014	0.0333156	2.5793	up	Zfp322a	218100	Mus musculus zinc finger protein 322a (Zfp322a), mRNA.
7000181	0.0124467	2.6873	up	Pip3ap
4670707	0.0357825	2.0033	up	4921513O20Rik
101740010	0.000108997	2.29991	up	LOC280487
105130161	0.0185081	2.32371	up	Rp2h
106660563	0.0306054	3.57119	up	Sorl1
3120519	0.00907966	164.657	down	Hpd	15445	Mus musculus 4-hydroxyphenylpyruvic acid dioxygenase (Hpd), mRNA.
1410129	0.0251623	2.35687	down	Hsd3b7
103060735	0.0038002	3.57682	down	Ldlr
4850091	0.0139223	3.64409	up	2810417H13Rik
6020195	0.019101	7.58506	up	Lzp-s	17110	Mus musculus lysozyme (Lyz), mRNA.
3390167	0.0115953	24.9442	down	Ela1	109901	Mus musculus elastase 1, pancreatic (Ela1), mRNA.
4670300	0.0238724	4.72866	down	Pdir
540600	0.027688	24.6121	down	Tm4sf4	229302	Mus musculus transmembrane 4 superfamily member 4 (Tm4sf4), mRNA.
106550575	0.000980762	2.29922	up	C030014I23Rik
105860427	0.039139	167.209	down	Cps1
2030184	0.0256587	72.5522	down	Bhmt2	64918	Mus musculus betaine-homocysteine methyltransferase 2 (Bhmt2), mRNA.
103610368	0.0114513	2.05639	up	E330011I20Rik
4180592	0.0219536	64.5179	down	Aox3
2970520	0.0178773	16.1947	up	Maob	109731	Mus musculus monoamine oxidase B (Maob), mRNA.
104590138	0.0315085	2.02336	up	Cxxc4
580364	0.008756	3.10764	up	5430431G03Rik	67557	Mus musculus La ribonucleoprotein domain family, member 6 (Larp6), mRNA.
4810324	0.00600927	2.40429	up	Fez1	235180	Mus musculus fasciculation and elongation protein zeta 1 (zygin I) (Fez1), mRNA.
102680632	0.00780955	27.2423	down	C730009D12
106510010	0.048538	3.71483	up	Kctd12
3390097	0.0304755	142.476	down	1700013L23Rik
840632	0.00709955	2.08595	up	Nudt15	214254	Mus musculus nudix (nucleoside diphosphate linked moiety X)-type motif 15 (Nudt15), mRNA.
2940603	0.0332397	2.30928	up	Etv1
6840301	0.0226135	53.293	down	Adh4
6510373	0.00631839	96.3821	down	F11	109821	Mus musculus coagulation factor XI (F11), mRNA.
4150739	0.0117422	3.18892	up	Add3	27360	Mus musculus adducin 3 (gamma) (Add3), mRNA.
2680121	0.0291865	105.995	down	Foxa3
102810286	0.00660081	22.4189	down	Slc1a2
6770079	0.0368182	7.46472	down	Slc2a2	20526	Mus musculus solute carrier family 2 (facilitated glucose transporter), member 2 (Slc2a2), mRNA.
4060576	0.0239003	2.15115	down	Sp8	320145	Mus musculus trans-acting transcription factor 8 (Sp8), mRNA.
5420195	0.0292249	3.44351	up	Rpa2
103440520	1.36994e-05	2.70998	up	9330188B09Rik
2450450	0.0275447	4.54736	down	Aldh4a1
2350369	0.0310216	87.8428	down	Cyp8b1	13124	Mus musculus cytochrome P450, family 8, subfamily b, polypeptide 1 (Cyp8b1), mRNA.
4570161	0.00894159	2.34231	up	Fgfr1
3190128	0.0473632	2.29474	down	Sox5	20678	Mus musculus SRY-box containing gene 5 (Sox5), mRNA.
106450440	0.0249705	2.65342	up	4921521J11Rik
106180398	0.011757	5.08608	up	LOC380708
6650494	0.0142667	2.93712	up	Akr1b3
2940133	0.0482074	232.584	down	Cyp2d9	13105	Mus musculus cytochrome P450, family 2, subfamily d, polypeptide 9 (Cyp2d9), mRNA.
4810372	0.0153591	4.18093	up	Pacs1
6480154	0.0138536	2.57371	up	Fzd2
3060497	0.0170857	12.3173	down	LOC223672
2360114	0.0176808	44.6149	down	Serpina10	217847	Mus musculus serine (or cysteine) peptidase inhibitor, clade A (alpha-1 antiproteinase, antitrypsin), member 10 (Serpina10), mRNA.
630609	0.0258455	2.04589	down	D19Wsu162e
520079	0.0380815	12.4831	down	9530027K23Rik
106420072	0.00852805	37.9923	down	9530027K23Rik
4850088	0.0306141	16.786	down	Foxq1	15220	Mus musculus forkhead box Q1 (Foxq1), mRNA.
630735	0.0152607	3.14628	up	B230219D22Rik	78521	Mus musculus RIKEN cDNA B230219D22 gene (B230219D22Rik), mRNA.
105670014	0.0221474	3.73545	down	1110028F11Rik
460093	0.0211401	2.09743	up	Spry1	24063	Mus musculus sprouty homolog 1 (Drosophila) (Spry1), mRNA.
5080368	0.0338092	4.65571	down	Gstp1	14870	Mus musculus glutathione S-transferase, pi 1 (Gstp1), mRNA.
540408	0.0208709	191.397	down	1190003J15Rik
7040170	0.00994729	22.8419	down	Abcb11
5900609	0.0243576	17.6834	down	Gjb2	14619	Mus musculus gap junction membrane channel protein beta 2 (Gjb2), mRNA.
106130025	0.0351541	24.4074	down	Ahcy
105130452	0.023143	6.19913	down	Egfr
5860463	0.0380129	2.19586	up	Adamts1
4760373	0.0180903	3.83381	down	Hs6st1
3520451	0.0213769	102.391	down	0610012D14Rik	68352	Mus musculus RIKEN cDNA 0610012D14 gene (0610012D14Rik), mRNA.
104540180	0.0335281	2.49319	down	LOC270122
6590113	0.0163336	3.34874	up	Cd209a	170786	Mus musculus CD209a antigen (Cd209a), mRNA.
3780066	0.0178858	26.6906	down	0610038K03Rik	68371	Mus musculus phenazine biosynthesis-like protein domain containing (Pbld), mRNA.
103610427	0.00933298	21.393	down	0610038K03Rik	68371	Mus musculus phenazine biosynthesis-like protein domain containing (Pbld), mRNA.
105050403	0.0372629	2.31262	up	2500001D14Rik
2370273	0.0177289	42.9924	down	Gck
106220300	0.033816	2.05112	up	D830035P19Rik
6520270	0.0280813	184.948	down	Proc
3520440	0.034749	8.24862	down	BC027342
3290524	0.0400273	136.247	down	Cyp2c37	13096	Mus musculus cytochrome P450, family 2. subfamily c, polypeptide 37 (Cyp2c37), mRNA. XM_975342
6620440	0.0195886	54.1998	down	Hnf4a	15378	Mus musculus hepatic nuclear factor 4, alpha (Hnf4a), mRNA.
2690136	0.0223533	5.83283	down	Extl1
1470762	0.0235717	43.8232	down	Fbp1
2260128	0.0059553	35.7109	down	Pon1	18979	Mus musculus paraoxonase 1 (Pon1), mRNA.
2450020	0.0350973	2.33117	down	Phlda1	21664	Mus musculus pleckstrin homology-like domain, family A, member 1 (Phlda1), mRNA.
104760332	0.0378124	14.0962	down	BC024386
103990278	0.0307863	2.14994	up	scl0002711.1_76
2940739	0.0270295	2.25648	down	AW742319	57874	Mus musculus protein tyrosine phosphatase-like A domain containing 1 (Ptplad1), mRNA.
5550452	0.0363814	196.797	down	C9	12279	Mus musculus complement component 9 (C9), mRNA.
2470528	0.0014216	2.54841	up	Pde4d
4730164	0.0109497	2.3899	up	Actr8	56249	Mus musculus ARP8 actin-related protein 8 homolog (S. cerevisiae) (Actr8), mRNA.
106590148	0.0469088	7.92765	down	1810019D21Rik
2120402	0.00788067	2.35313	up	Ankrd17	81702	Mus musculus ankyrin repeat domain 17 (Ankrd17), transcript variant 2, mRNA.
104070706	0.0316026	39.2179	down	F5
3360274	0.0131415	78.8632	down	Cideb	12684	Mus musculus cell death-inducing DNA fragmentation factor, alpha subunit-like effector B (Cideb), mRNA.
840408	0.00716937	2.07604	up	Crtac1
100130541	0.0106023	2.70555	down	Col27a1
4070358	0.0371313	2.85324	up	Efhd1
870685	0.0467522	2.50663	up	2610040E16Rik	67144	Mus musculus leucine rich repeat containing 40 (Lrrc40), mRNA.
102570347	0.0143489	2.24499	up	3110018C07Rik
4670021	0.0172636	2.1475	up	Exdl1	241624	Mus musculus Vexonuclease 3'-5' domain-like 1 (Exdl1), mRNA.
3520372	0.0307416	2.80326	up	2810003C17Rik	108897	Mus musculus RIKEN cDNA 2810003C17 gene (2810003C17Rik), mRNA.
6400075	0.020112	10.2868	down	Afmid	71562	Mus musculus arylformamidase (Afmid), mRNA.
1500398	0.0324667	12.018	down	Afmid	71562	Mus musculus arylformamidase (Afmid), mRNA.
4200671	0.0101232	2.71931	down	Apoe	11816	Mus musculus apolipoprotein E (Apoe), mRNA.
70750	0.0222229	39.1665	down	Pipox	19193	Mus musculus pipecolic acid oxidase (Pipox), mRNA.
4920288	0.0427444	2.14159	down	Slc22a12	20521	Mus musculus solute carrier family 22 (organic anion/cation transporter), member 12 (Slc22a12), mRNA.
4280132	0.037216	2.20328	down	Pmpca
4210288	0.0252818	199.432	down	MGC25972
2630092	0.0476043	5.48673	down	Pcyt2	68671	Mus musculus phosphate cytidylyltransferase 2, ethanolamine (Pcyt2), mRNA.
5910538	0.0332957	5.3194	down	Sult1c2
5910563	0.0172226	2.96757	up	Narg1
4280167	0.0337114	2.73093	down	Slc5a3	53881	Mus musculus solute carrier family 5 (inositol transporters), member 3 (Slc5a3), mRNA.
6840592	0.0176455	2.07689	down	5330408N05Rik
2030072	0.012895	2.49163	up	Cycs
4070035	0.00805166	30.6456	down	Gckr
106860524	0.0351812	2.48219	up	1810012H11Rik
6590050	0.0342309	30.178	down	BC025446	223631	Mus musculus cDNA sequence BC025446 (BC025446), mRNA.
1410315	0.00866211	2.24357	up	Skd3
2710433	0.00785551	102.287	down	Fetub	59083	Mus musculus fetuin beta (Fetub), mRNA.
1230138	0.00753105	2.20096	up	2610312B22Rik
2340168	0.0281692	2.69738	down	Akp2	11647	Mus musculus alkaline phosphatase 2, liver (Akp2), mRNA.
130102	0.0324452	2.72906	up	2510003E04Rik
5420180	0.00994953	2.54873	up	Scin	20259	Mus musculus scinderin (Scin), mRNA.
100730706	0.0246131	2.47866	up	Fosb
100670528	0.029647	26.9781	down	1300013D18Rik
100630239	0.00617028	2.28189	up	E030022H21
102230093	0.0331693	2.22213	up	LOC269533
2760402	0.0380861	2.3868	up	Ltbp1
2760551	0.0351605	2.38397	up	Tnfaip8	106869	Mus musculus tumor necrosis factor, alpha-induced protein 8 (Tnfaip8), mRNA.
105860487	0.0284796	2.96763	up	Gria3
3060278	0.00519512	2.15666	down	1110030K22Rik
2760041	0.029845	8.10289	down	Camk2b	12323	Mus musculus calcium/calmodulin-dependent protein kinase II, beta (Camk2b), mRNA.
2570154	0.0365609	2.10732	down	Slc10a1
105550717	0.0315327	171.536	down	Slc10a1
105420072	0.0467555	2.07229	down	scl0002660.1_97
1990497	0.0253046	2.00427	up	Ppp2r5a
2370086	0.0188261	6.95734	up	9630050M13Rik
2680369	0.015928	2.1258	up	Acac
104150609	0.0166234	36.1486	down	LOC236060
3940528	0.0424763	4.8513	down	Crym	12971	Mus musculus crystallin, mu (Crym), mRNA.
1770551	0.0315365	4.39927	up	E430002D04Rik
3060019	0.0340063	6.63928	down	Pik3c2g
450113	0.0352735	61.9304	down	Haao
106020176	0.00227647	2.85371	down	Plxnb2
5360368	0.0103673	2.41299	down	Lrrc22	239038	Mus musculus leucine rich repeat containing 22 (Lrrc22), mRNA.
6520500	0.0400857	29.8681	down	Cml1	66116	Mus musculus camello-like 1 (Cml1), mRNA.
6110059	0.0174652	53.1708	down	Serpind1
1850601	0.0238267	3.33805	up	Mdh2	17448	Mus musculus malate dehydrogenase 2, NAD (mitochondrial) (Mdh2), mRNA.
6900519	0.0232999	102.638	down	Rnase4
5690364	0.0294724	2.15053	up	1500011H22Rik
102940021	0.0387555	2.87388	up	Dyrk1a
1940114	0.0301701	123.523	down	Cpn1
110100	0.00956211	3.36488	up	Sec15l1
4850458	0.0064426	2.00853	up	Ssa2	20822	Mus musculus TROVE domain family, member 2 (Trove2), mRNA.
6220278	0.0240619	68.4686	down	F13b
4540682	0.0172383	2.13265	down	Admr
103850725	0.0416222	19.04	down	C730018L13Rik
104760427	0.031471	2.09527	down	A130089I23Rik
104570273	0.0337335	3.80841	down	LOC381117
2030538	0.0138624	58.6439	down	Bbox1	170442	Mus musculus butyrobetaine (gamma), 2-oxoglutarate dioxygenase 1 (gamma-butyrobetaine hydroxylase) (Bbox1), mRNA.
60687	0.0136635	4.1664	up	Slc7a6
2120348	0.0149493	30.0843	down	Aadat
2850717	0.0339561	194.195	down	Slc27a5
1500541	0.0151832	4.85635	down	Brap
104200324	0.035436	2.27947	down	Brap
3130687	0.00654083	2.71109	up	Phf12	268448	Mus musculus PHD finger protein 12 (Phf12), mRNA.
6770446	0.0266989	7.22281	down	Sephs2
4280376	0.0414215	2.31396	down	Olfr294	257904	Mus musculus olfactory receptor 294 (Olfr294), mRNA.
102640736	0.0143969	2.52257	down	2700068H02Rik
1990722	0.041458	2.21206	up	Atp5a1
940079	0.0458894	2.25944	up	Bzw2	66912	Mus musculus basic leucine zipper and W2 domains 2 (Bzw2), mRNA.
4610242	0.00777907	58.5485	down	Gulo	268756	Mus musculus gulonolactone (L-) oxidase (Gulo), mRNA.
1090204	0.0291747	26.6664	down	Khk
3870204	0.0130238	17.3552	down	Khk
103520095	0.0404411	3.33978	up	scl0002216.1_1
2370672	0.012874	115.442	down	Apob
6980008	0.0430656	2.57615	up	Zfp87	170763	Mus musculus zinc finger protein 87 (Zfp87), mRNA.
5550064	0.0302807	7.84976	down	Slc25a15	18408	Mus musculus solute carrier family 25 (mitochondrial carrier ornithine transporter), member 15 (Slc25a15), mRNA.
6100162	0.0376829	148.825	down	Slco1b2
450463	0.0386734	2.78014	down	Fmn2	54418	Mus musculus formin 2 (Fmn2), mRNA.
101690132	0.00428314	2.50067	down	5730512J02Rik
106350711	0.0327946	3.19808	up	2610029J22Rik
5550576	0.0422959	2.55143	up	Crry
2650673	0.0101312	2.16911	down	2900057K09Rik
3170368	0.0311375	3.12865	up	5033414D02Rik	67759	Mus musculus RIKEN cDNA 5033414D02 gene (5033414D02Rik), mRNA.
5290484	0.0401487	6.51355	down	Pdzx	54634	Mus musculus PDZ domain containing, X chromosome (Pdzx), mRNA.
101990692	0.00107677	22.0957	down	9030618K22Rik
2060019	0.0114887	12.8942	down	Csrp3	13009	Mus musculus cysteine and glycine-rich protein 3 (Csrp3), mRNA.
450180	0.0142984	11.7186	down	Csrp3	13009	Mus musculus cysteine and glycine-rich protein 3 (Csrp3), mRNA.
6520286	0.0020406	2.21856	down	Klf12
102230739	0.0251058	22.4052	down	LOC381806
5670059	0.0184515	2.64214	down	BC056929	245038	Mus musculus doublecortin and CaM kinase-like 3 (Dcamkl3), mRNA.
6520441	0.017601	60.1464	down	Pigr	18703	Mus musculus polymeric immunoglobulin receptor (Pigr), mRNA.
6520239	0.0495376	2.49681	up	Ext2
5690593	0.0216456	2.03465	up	Psmd14
106770411	0.0352715	2.7619	up	9130011J04Rik
3780161	0.0396541	11.6266	down	Mttp	17777	Mus musculus microsomal triglyceride transfer protein (Mttp), mRNA.
1400619	0.0129576	30.1527	down	Stard10
460601	0.0138935	4.63595	down	1810034M08Rik	69786	Mus musculus Tp53rk binding protein (Tprkb), mRNA.
3360044	0.00950129	45.2543	down	Vtn	22370	Mus musculus vitronectin (Vtn), mRNA.
730497	0.0449912	3.38019	down	Scly
6040128	0.00431157	2.32649	up	Atp1b3	11933	Mus musculus ATPase, Na+/K+ transporting, beta 3 polypeptide (Atp1b3), mRNA.
3520736	0.00278044	178.215	down	F12	58992	Mus musculus coagulation factor XII (Hageman factor) (F12), mRNA.
2810670	0.0159627	89.7593	down	Abcg5	27409	Mus musculus ATP-binding cassette, sub-family G (WHITE), member 5 (Abcg5), mRNA.
2640494	0.0273878	2.07093	up	Mrpl20	66448	Mus musculus mitochondrial ribosomal protein L20 (Mrpl20), mRNA.
4050039	0.0149102	3.1581	down	9030624L02Rik	234673	Mus musculus carboxylesterase 5 (Ces5), mRNA.
2320180	0.0079517	93.7076	down	Car5a
2810059	0.0309408	7.60699	down	Fcrl3	246256	Mus musculus Fc fragment of IgG, low affinity IIIa, receptor (Fcgr3a), mRNA.
6370373	0.0307956	35.1126	down	Il1rap	16180	Mus musculus interleukin 1 receptor accessory protein (Il1rap), transcript variant 1, mRNA.
6020600	0.0236783	2.11445	down	Acbd5	74159	Mus musculus acyl-Coenzyme A binding domain containing 5 (Acbd5), mRNA.
6130056	0.0075246	3.38635	up	Rapgef5
4480102	0.000433187	2.79936	up	4921521F21Rik	70861	Mus musculus RIKEN cDNA 4921521F21 gene (4921521F21Rik), mRNA.
103190348	0.0487315	2.14386	up	1700056N10Rik
3800193	0.0189326	3.22676	up	Ogn	18295	Mus musculus osteoglycin (Ogn), mRNA.
4200546	0.0340846	2.4803	down	A930029B02Rik
5690059	0.0281091	67.6694	down	Cyp3a13
2370026	0.0234228	27.1245	down	Cyp3a13
100160601	0.00288393	2.05845	down	Sypl
1230253	0.00368576	174.23	down	Cyp2a4
70594	0.000709989	3.2858	up	Usp49	56771	Mus musculus Trf (TATA binding protein-related factor)-proximal protein homolog (Drosophila) (Trfp), mRNA.
1770403	0.0499781	2.11012	up	2310066I10Rik
2900066	0.00580157	63.693	down	Masp1	17174	Mus musculus mannan-binding lectin serine peptidase 1 (Masp1), mRNA.
1570070	0.0477531	15.5812	down	0610012C01Rik
1740400	0.00766037	71.7893	down	2810007J24Rik	76971	Mus musculus RIKEN cDNA 2810007J24 gene (2810007J24Rik), mRNA.
460390	0.0250191	167.608	down	Hgd
870184	0.0325712	4.05225	up	Rtn4	68585	Mus musculus reticulon 4 (Rtn4), transcript variant 1, mRNA.
3120504	0.00105644	2.52527	down	Tcp10a	21460	Mus musculus t-complex protein 10a (Tcp10a), mRNA.
2570088	0.0489003	2.80423	up	1700019D03Rik	67080	Mus musculus RIKEN cDNA 1700019D03 gene (1700019D03Rik), mRNA.
5690494	0.033115	36.2206	down	Timd2
6370411	0.00687687	3.47188	down	Sdc4
1990619	0.0291639	21.1348	down	F5
3140593	0.00664215	3.97411	down	BC039632
104230113	0.0233171	6.85122	down	4930581F22Rik
6450014	0.0451171	304.214	down	Ahsg	11625	Mus musculus alpha-2-HS-glycoprotein (Ahsg), mRNA.
380202	0.0134435	21.7767	down	Abcc2
104670735	0.0176714	2.12876	down	Pdgfra
6860368	0.0440647	3.82161	up	Mettl2
105340687	0.0488942	6.47753	down	4732466D17Rik
5360176	0.0293845	2.38071	down	Bcl2l12	75736	Mus musculus BCL2-like 12 (proline rich) (Bcl2l12), mRNA.
4260669	0.0375932	2.47723	up	E430002G05Rik
1410022	0.0253281	103.878	down	Gnmt	14711	Mus musculus glycine N-methyltransferase (Gnmt), mRNA.
7050168	0.00677191	7.43734	down	Slc22a18
2350082	0.0290585	8.37608	down	Ccbl1	70266	Mus musculus cysteine conjugate-beta lyase 1 (Ccbl1), mRNA.
1170504	0.0112721	91.4321	down	Cml2
104590452	0.0246718	2.15444	up	1500001M20Rik
1690433	0.0118379	2.80115	up	9330161F08Rik
1690138	0.0367648	2.24244	up	Kpnb1
6520050	0.00286329	2.16813	down	Vipr2	22355	Mus musculus vasoactive intestinal peptide receptor 2 (Vipr2), mRNA.
3140068	0.00299988	2.34742	up	Bpil3	228796	Mus musculus bactericidal/permeability-increasing protein-like 3 (Bpil3), mRNA.
6770687	0.0171768	137.448	down	C8b	110382	Mus musculus complement component 8, beta subunit (C8b), mRNA.
102370551	0.0104271	3.78444	down	C230096K16Rik
2810458	0.0455806	2.46521	down	Gabarapl1	57436	Mus musculus gamma-aminobutyric acid (GABA(A)) receptor-associated protein-like 1 (Gabarapl1), mRNA.
5910102	0.00235728	2.30324	up	Dock4
103170546	0.0275737	2.24873	up	A230075M04Rik
4670398	0.00116952	2.95751	up	Hnrpa1
3170497	0.0432105	216.188	down	Mug1	17836	Mus musculus murinoglobulin 1 (Mug1), mRNA. XM_981606
610706	0.00748184	71.5212	down	Mug1	17836	Mus musculus murinoglobulin 1 (Mug1), mRNA. XM_981606
6350112	0.0071154	3.05627	down	9430041O17Rik
840364	0.00494954	2.70333	down	Syt1
102350435	0.0285843	7.04751	down	Syt1
104560332	0.0121316	67.4387	down	Akr1c20
610280	0.0249638	2.85942	down	A930016D02Rik	319476	Mus musculus leucine-rich repeats and transmembrane domains 1 (Lrtm1), mRNA.
3390039	0.033424	4.95279	down	A930016D02Rik	319476	Mus musculus leucine-rich repeats and transmembrane domains 1 (Lrtm1), mRNA.
100430750	0.0414056	2.46737	down	Igsf4a
4610020	0.0216348	2.04822	up	Wnt2	22413	Mus musculus wingless-related MMTV integration site 2 (Wnt2), mRNA.
3290458	0.00747285	126.344	down	Es31
101050300	0.00240428	2.13108	down	1500001L03Rik
101170047	0.0347636	13.1313	down	Gstm3	14864	Mus musculus glutathione S-transferase, mu 3 (Gstm3), mRNA.
102470059	0.00435095	4.86333	down	9030616G12Rik
106900484	0.0120112	2.00137	up	LOC380626
106100528	0.00761652	2.18486	up	A430103D13Rik
1570040	0.00345352	3.69645	up	Hoxc9
4010044	0.00766512	2.10455	up	Mare
2810427	0.000579863	15.008	down	Rdh6	19683	Mus musculus retinol dehydrogenase 16 (Rdh16), mRNA.
105390433	0.0379073	4.96514	down	Lin7a
6620427	0.0474761	3.57088	up	Arl6ip2
4810398	0.032725	281.145	down	Cyp2d10	13101	Mus musculus cytochrome P450, family 2, subfamily d, polypeptide 10 (Cyp2d10), mRNA.
2760022	0.0362986	7.84546	down	Fn3k
940152	0.0201383	2.67313	up	Hoxa4	15401	Mus musculus homeo box A4 (Hoxa4), mRNA.
5900465	0.0204652	18.5005	down	BC025833
6110435	0.0398992	11.1388	down	BC027556	227627	Mus musculus lipocalin 13 (Lcn13), mRNA.
102230110	0.026724	2.06806	up	C920008O22Rik
1740520	0.0202179	4.33922	down	Slc35d1
102350048	0.0274231	6.60019	down	Slc35d1
6020373	0.0198444	4.54276	down	Slc9a3r1
2650563	0.0481294	3.75798	down	Sfxn2
4920273	0.0333709	16.5031	down	C730027J19Rik
6860138	0.0478181	16.5662	down	Nipsnap1
1450138	0.0445591	4.70427	up	Gyg1
50400	0.00676505	2.5028	up	Suhw3	208968	Mus musculus suppressor of hairy wing homolog 3 (Drosophila) (Suhw3), mRNA.
6510711	0.0490186	5.91044	down	Neu2	23956	Mus musculus neuraminidase 2 (Neu2), mRNA.
110242	0.0251804	48.4865	down	Sds	231691	Mus musculus serine dehydratase (Sds), mRNA.
6380725	0.0344414	51.7673	down	Sds	231691	Mus musculus serine dehydratase (Sds), mRNA.
2450520	0.0229571	2.84303	down	Cml3	93674	Mus musculus camello-like 3 (Cml3), transcript variant 2, mRNA.
1340411	0.0205362	138.999	down	Azgp1	12007	Mus musculus alpha-2-glycoprotein 1, zinc (Azgp1), mRNA.
103140039	0.0359542	2.10604	up	2510016L12Rik
5130603	0.0038438	4.3617	down	Lrat
106370672	0.00541565	2.64318	up	6430628O11Rik
106400609	0.013259	42.1869	down	C730043O17
5130102	0.0328722	48.054	down	9130022K13Rik
3450524	0.0302781	3.80034	down	Ccs
3850309	0.0290988	2.03286	up	E030010A14
2320373	0.000174656	2.19195	up	Eed
730215	0.0264073	43.5754	down	BC034834
2060324	0.00891344	3.1782	up	Rod1
2810195	0.0397771	17.9665	down	Rdh9
106350731	0.0464254	2.65743	up	1110003E12Rik
6370064	0.0126699	141.884	down	LOC13909	13909	Mus musculus predicted gene, EG13909 (EG13909), mRNA.
4210148	0.0371923	4.72665	up	Ucp3	22229	Mus musculus uncoupling protein 3 (mitochondrial, proton carrier) (Ucp3), mRNA.
105910687	0.029072	2.08772	up	Gli2
6660088	0.00952535	27.0434	down	Spnb3
106840286	0.0459287	4.85778	up	mt-Nd4l
6290097	0.0146304	9.33893	down	Dhcr24
102370750	0.0444211	11.0266	down	Gstm6
102810035	0.00938531	2.18062	up	2810429K17Rik
5860288	0.0443989	2.52622	up	1700024K14Rik
104730500	0.0250391	69.4821	down	LOC385139
3800170	0.00862096	2.00975	down	Elovl5	68801	Mus musculus ELOVL family member 5, elongation of long chain fatty acids (yeast) (Elovl5), mRNA.
6760601	0.0270314	77.0178	down	3110049J23Rik	67307	Mus musculus RIKEN cDNA 3110049J23 gene (3110049J23Rik), mRNA.
3780022	0.00771078	16.5557	down	6230410P16Rik
1500079	0.0154707	58.5903	down	scl0001737.1_18
2640181	0.0397609	3.30853	down	Lgals9	16859	Mus musculus lectin, galactose binding, soluble 9 (Lgals9), mRNA.
1230079	0.0384927	4.89072	down	Lgals9	16859	Mus musculus lectin, galactose binding, soluble 9 (Lgals9), mRNA.
6220348	0.0417986	5.94414	down	Accn5
5910131	0.00279785	2.50145	up	2410129H14Rik	76789	Mus musculus RIKEN cDNA 2410129H14 gene (2410129H14Rik), mRNA.
4810162	0.0156574	2.08663	up	Arl10b
5910338	0.0174717	71.7341	down	Agxt
105390609	0.0364611	2.02069	up	2610034N15Rik
4120451	0.0155225	22.5749	down	Apoa4
102450537	0.0127845	83.1969	down	Apoa4
103520711	0.0276466	197.421	down	LOC385643	385643	Mus musculus kininogen 2 (Kng2), mRNA.
103520400	0.0294872	2.55948	up	2900016J09Rik
5900066	0.00596893	4.43616	down	Apoc1	11812	Mus musculus apolipoprotein C-I (Apoc1), mRNA.
6220408	0.0170086	5.17867	down	Apoc1	11812	Mus musculus apolipoprotein C-I (Apoc1), mRNA.
580053	0.0103689	21.5419	down	Cldn2
5720056	0.0403181	53.956	down	Mucdhl	72040	Mus musculus mucin and cadherin like (Mucdhl), mRNA.
101400121	0.0269181	3.18013	up	D730035F11Rik
1740253	0.0173732	5.44082	down	Lrp4	228357	Mus musculus low density lipoprotein receptor-related protein 4 (Lrp4), mRNA.
3140711	0.0448572	130.955	down	Crp
104730397	0.00546244	8.56108	down	2010109N18Rik
3990019	0.0287591	14.4375	down	Nags	217214	Mus musculus N-acetylglutamate synthase (Nags), transcript variant 2, mRNA.
830450	0.0200154	22.9637	down	Nags	217214	Mus musculus N-acetylglutamate synthase (Nags), transcript variant 2, mRNA.
6900332	0.0405721	2.06072	up	Rarsl	109093	Mus musculus arginyl-tRNA synthetase-like (Rarsl), mRNA.
2450324	0.0171275	82.1721	down	2200001I15Rik	69134	Mus musculus RIKEN cDNA 2200001I15 gene (2200001I15Rik), mRNA.
450717	0.0435348	24.1897	down	Slc39a4	72027	Mus musculus solute carrier family 39 (zinc transporter), member 4 (Slc39a4), mRNA.
2510048	0.00997899	2.89344	up	Cdc37l	67072	Mus musculus cell division cycle 37 homolog (S. cerevisiae)-like 1 (Cdc37l1), mRNA.
520091	0.0281751	2.32758	down	2010005A06Rik
1410014	0.00372987	5.76677	up	Cacybp
6350377	0.0141526	2.96298	up	Acin1	56215	Mus musculus apoptotic chromatin condensation inducer 1 (Acin1), transcript variant 1, mRNA.
103710025	0.0360114	2.24927	up	Kcnk3
7000086	0.0293102	165.118	down	Es1	13884	Mus musculus esterase 1 (Es1), mRNA.
104480097	0.01897	16.4099	down	LOC381948
1570324	0.00308221	2.30767	down	2310009N05Rik	66943	Mus musculus PQ loop repeat containing 1 (Pqlc1), mRNA.
107040546	0.0426576	12.869	down	LOC231903
103170438	0.0280893	2.0063	up	Klf3
104590059	0.00492998	2.31794	down	Pcnx
3780195	0.0328671	2.70424	up	Disp1
100050368	0.0443844	2.02584	down	scl0003749.1_1
1090278	0.0263365	2.24	up	Pbef1	59027	Mus musculus pre-B-cell colony-enhancing factor 1 (Pbef1), mRNA.
6550372	0.0110405	2.71067	up	5730555F13Rik
2470390	0.0334889	202.528	down	Serpinf2	18816	Mus musculus serine (or cysteine) peptidase inhibitor, clade F, member 2 (Serpinf2), mRNA.
5390446	0.0137881	76.6799	down	Klkb1
3780242	0.0424246	13.9018	down	Inhbc	16325	Mus musculus inhibin beta-C (Inhbc), mRNA.
2320128	0.0210255	59.2117	down	Pdzk1
2030048	0.000431348	3.25902	up	2310003L22Rik	69487	Mus musculus RIKEN cDNA 2310003L22 gene (2310003L22Rik), mRNA.
103060563	0.0198221	36.3024	down	4732465J04Rik
130382	0.00450681	2.70821	down	Psen2	19165	Mus musculus presenilin 2 (Psen2), mRNA.
1850707	0.0156298	67.1138	down	Serpina6
5220035	0.0269973	6.48627	down	Cyp27a1	104086	Mus musculus cytochrome P450, family 27, subfamily a, polypeptide 1 (Cyp27a1), mRNA.
5570148	0.0124577	2.28035	up	Ptma
6980609	0.0172819	2.31209	up	Capn2	12334	Mus musculus calpain 2 (Capn2), mRNA.
5050484	0.00939248	214.847	down	Cyp1a2	13077	Mus musculus cytochrome P450, family 1, subfamily a, polypeptide 2 (Cyp1a2), mRNA.
5720280	0.0398813	103.372	down	F2
5360592	0.000151052	3.05147	up	Tceal5
5390195	0.0410711	2.14725	down	Fah	14085	Mus musculus fumarylacetoacetate hydrolase (Fah), mRNA.
6940056	0.0370258	3.93446	up	Vrk2	69922	Mus musculus vaccinia related kinase 2 (Vrk2), mRNA.
5130619	0.0110621	2.29396	up	Twist1
4210402	0.00685111	2.29545	down	E130012A19Rik
670338	0.0270212	10.4761	up	Cldn11
2060168	0.0188072	2.34665	up	Rps6
2970112	0.0372238	28.1358	down	D10Ucla2
104920736	0.0411027	10.6245	down	Pdzk1
2970379	0.0298568	3.15825	down	Slc29a1	63959	Mus musculus solute carrier family 29 (nucleoside transporters), member 1 (Slc29a1), mRNA.
1980112	0.0491009	2.41481	up	Tfdp1
580040	0.029101	2.06429	down	Tle3
2370014	0.00988744	4.61571	down	Inhbe	16326	Mus musculus inhibin beta E (Inhbe), mRNA.
6770358	0.01955	2.00127	down	Lass2	76893	Mus musculus longevity assurance homolog 2 (S. cerevisiae) (Lass2), mRNA.
70451	0.0342718	2.79643	up	Ctps	51797	Mus musculus cytidine 5'-triphosphate synthase (Ctps), mRNA.
105700725	0.0121017	2.89377	up	Lix1
4730102	0.0196775	2.41474	up	Hbld2	69046	Mus musculus iron-sulfur cluster assembly 1 homolog (S. cerevisiae) (Isca1), mRNA.
106650647	0.0127129	2.58488	up	LOC383514
6590735	0.032016	79.7035	down	Cpb2	56373	Mus musculus carboxypeptidase B2 (plasma) (Cpb2), mRNA.
6100333	0.0467963	41.3353	down	Cpb2	56373	Mus musculus carboxypeptidase B2 (plasma) (Cpb2), mRNA.
4070020	0.0190571	156.245	down	Ftcd	14317	Mus musculus formiminotransferase cyclodeaminase (Ftcd), mRNA.
5860390	0.0298949	34.2589	down	Rarres1
1450093	0.0341399	2.62164	up	Strn3	94186	Mus musculus striatin, calmodulin binding protein 3 (Strn3), mRNA. XM_922522
100510239	0.00201742	3.22552	down	A630034E16Rik
6770022	0.0208536	25.2446	down	Afm
1690373	0.0347303	2.01196	down	4932416A11Rik
4850279	0.00782077	2.92664	up	Gabpa	14390	Mus musculus GA repeat binding protein, alpha (Gabpa), mRNA.
5340142	0.0263465	91.0346	down	Slc38a3	76257	Mus musculus solute carrier family 38, member 3 (Slc38a3), mRNA.
2850239	0.00771762	100.38	down	Aldh8a1
6100397	0.0476067	2.40235	up	4930540L03Rik
6420373	0.034887	2.78626	down	Adra2b
3290484	0.0180508	34.6645	down	Pla2g12b	69836	Mus musculus phospholipase A2, group XIIB (Pla2g12b), mRNA.
104760524	0.0276288	2.32048	up	2610034E01Rik
3850097	0.0302906	2.37891	up	Myo5c
5890519	0.0278658	2.32129	up	Prkcn	75292	Mus musculus protein kinase C, nu (Prkcn), mRNA.
110152	0.0497153	141.261	down	Apoa1	11806	Mus musculus apolipoprotein A-I (Apoa1), mRNA.
102340022	0.0121725	2.88	up	scl0003723.1_3
5720064	0.0452825	9.9559	down	Elovl2	54326	Mus musculus elongation of very long chain fatty acids (FEN1/Elo2, SUR4/Elo3, yeast)-like 2 (Elovl2), mRNA.
70138	0.00674086	2.92848	up	Pfkp
2640722	0.00522132	3.36333	up	Hk2	15277	Mus musculus hexokinase 2 (Hk2), mRNA.
101940341	0.00999498	2.75684	up	4933428A15Rik
6590133	0.0278314	6.16182	up	Zcchc9
3190048	9.88291e-05	2.02425	up	Htf9c
780551	0.0330862	2.13544	up	Gpiap1
6110025	0.0225539	2.15954	up	Srrm1
460064	0.0414653	13.6818	down	0610040J01Rik	76261	Mus musculus RIKEN cDNA 0610040J01 gene (0610040J01Rik), mRNA.
3450707	0.048455	2.03257	up	Mbnl2	105559	Mus musculus muscleblind-like 2 (Mbnl2), transcript variant 2, mRNA.
360427	0.0120755	2.82141	up	Exosc8	69639	Mus musculus exosome component 8 (Exosc8), mRNA.
1340008	0.0234598	12.2353	down	Onecut2
2260458	0.0445339	2.70284	up	2610040C18Rik	69928	Mus musculus apoptosis-inducing, TAF9-like domain 1 (Apitd1), mRNA.
104200390	0.0358676	3.3389	down	A630086H07Rik
2640762	0.0262991	2.39449	down	Mbnl1
4150576	0.0214798	4.24137	down	1810073H04Rik
5050373	0.00893818	3.20197	down	2410004H02Rik	69748	Mus musculus aldehyde dehydrogenase 16 family, member A1 (Aldh16a1), mRNA.
1450050	0.0204005	14.1251	down	2810451A06Rik	72778	Mus musculus RIKEN cDNA 2810451A06 gene (2810451A06Rik), mRNA.
105690286	0.0281518	2.36423	down	scl000880.1_2583
1240292	0.0348463	2.04088	down	Flt4	14257	Mus musculus FMS-like tyrosine kinase 4 (Flt4), mRNA.
6130047	0.0453176	19.0112	down	0610010D20Rik	67432	Mus musculus RIKEN cDNA 0610010D20 gene (0610010D20Rik), mRNA.
670270	0.0243934	48.8301	down	Qprt	67375	Mus musculus quinolinate phosphoribosyltransferase (Qprt), mRNA.
6130010	0.0460845	2.10071	up	Donson	60364	Mus musculus downstream neighbor of SON (Donson), mRNA.
100840300	0.0359984	2.74361	up	1110036D12Rik
870632	0.0239177	2.00118	up	Dhx15
1580121	0.00377502	2.59925	up	Cox11
360110	0.0200304	58.2633	down	MAp19
3360270	0.0288037	35.7001	down	Plg	18815	Mus musculus plasminogen (Plg), mRNA.
3840100	0.0205158	12.5736	down	Plg	18815	Mus musculus plasminogen (Plg), mRNA.
670044	0.0465304	214.933	down	Itih1
1190022	0.0122981	2.95818	up	D430039N05Rik
7100520	0.0224434	2.73147	up	4921515A04Rik
100780575	0.0129813	102.483	down	2010003K15Rik
104590519	0.0466287	2.47156	down	LOC212996
630576	0.0301378	28.701	down	Ttpa	50500	Mus musculus tocopherol (alpha) transfer protein (Ttpa), mRNA.
101170148	0.0493634	2.53585	up	Zfp26
101050537	9.87698e-05	10.3372	down	Slco1a4	28250	Mus musculus solute carrier organic anion transporter family, member 1a4 (Slco1a4), mRNA.
6220072	0.0404524	7.32249	down	AI317395	215929	Mus musculus expressed sequence AI317395 (AI317395), mRNA.
100610736	0.006294	2.87329	up	1700100M05Rik
102850026	0.0138647	2.90654	up	E030025D05Rik
1410435	0.0304254	20.2555	down	Kynu	70789	Mus musculus kynureninase (L-kynurenine hydrolase) (Kynu), mRNA.
101450601	0.0108753	2.29129	down	Car14
1090672	0.0293332	2.40167	up	Erbb2ip
2510594	0.0237296	2.00798	up	2310031L18Rik
3800309	0.0113012	24.3313	down	Pah	18478	Mus musculus phenylalanine hydroxylase (Pah), mRNA.
990025	0.0368256	2.0702	down	Kcnn2
770725	0.0064001	34.5801	down	Hmgcs2	15360	Mus musculus 3-hydroxy-3-methylglutaryl-Coenzyme A synthase 2 (Hmgcs2), mRNA.
106350372	0.00161673	2.33863	up	4833444C15Rik
5910092	0.0348364	2.54834	up	BC025519
103990195	0.0143745	2.78804	up	LOC269374
130253	0.0406084	26.9721	down	Serpina3m	20717	Mus musculus serine (or cysteine) peptidase inhibitor, clade A, member 3M (Serpina3m), mRNA.
6400181	0.0134168	2.38963	up	Rbm16
106900195	0.000620047	2.34947	up	LOC381510
107200161	0.00226457	2.39792	down	Ugt8
4670717	0.0122032	2.18174	up	Ythdf3	229096	Mus musculus YTH domain family 3 (Ythdf3), mRNA.
2470711	0.0214826	20.2946	down	Sult1d1	53315	Mus musculus sulfotransferase family 1D, member 1 (Sult1d1), mRNA.
6100465	0.0433093	4.72116	down	Gne
5720048	0.0228376	123.008	down	AI132487
101580348	0.034893	2.09736	down	2310007H09Rik
450017	0.0230322	60.5339	down	Acox2	93732	Mus musculus acyl-Coenzyme A oxidase 2, branched chain (Acox2), mRNA.
4070504	0.00196011	2.23857	down	Mdm4
6380520	0.0233277	3.01549	down	1700020B09Rik	76415	Mus musculus transmembrane protein 162 (Tmem162), mRNA.
1440156	0.0218545	20.8902	down	Abcb4	18670	Mus musculus ATP-binding cassette, sub-family B (MDR/TAP), member 4 (Abcb4), mRNA.
100540373	0.00587147	2.24471	down	9330188N17Rik
3120446	0.0306593	11.5976	down	BC021917	225913	Mus musculus dihydroxyacetone kinase 2 homolog (yeast) (Dak), mRNA.
520286	0.0193807	5.64657	down	9130020G10Rik
2100176	0.0497555	3.19362	up	Ifngr2	15980	Mus musculus interferon gamma receptor 2 (Ifngr2), mRNA.
3390739	0.0378195	2.23114	up	Dclre1c	227525	Mus musculus DNA cross-link repair 1C, PSO2 homolog (S. cerevisiae) (Dclre1c), transcript variant 1, mRNA.
4010717	0.00720738	2.2951	down	Trpv6	64177	Mus musculus transient receptor potential cation channel, subfamily V, member 6 (Trpv6), mRNA.
101400021	0.00393488	2.11764	down	LOC386097
2640619	0.0180514	8.60737	down	Xylb
4780037	0.0201512	12.8554	down	1300007L22Rik
7000021	0.0381127	11.719	down	BC014699	232146	Mus musculus transmembrane protein 166 (Tmem166), mRNA.
2480411	0.00248448	2.00429	up	Zfp68
840168	0.00875304	33.2436	down	Cyp4f15	106648	Mus musculus cytochrome P450, family 4, subfamily f, polypeptide 15 (Cyp4f15), mRNA.
4730019	0.0336069	7.42167	down	Scnn1a	20276	Mus musculus sodium channel, nonvoltage-gated, type I, alpha (Scnn1a), mRNA.
4210411	0.0125475	95.7358	down	Itih4	16427	Mus musculus inter alpha-trypsin inhibitor, heavy chain 4 (Itih4), mRNA.
2690471	0.0469401	168.428	down	Itih4	16427	Mus musculus inter alpha-trypsin inhibitor, heavy chain 4 (Itih4), mRNA.
104670131	0	2.32	down	Serpina7
2510537	3.92171e-06	3.78999	down	Serpina7
101940348	0.00503703	6.08503	up	LOC385615
5900132	0.0142158	19.0376	down	Shmt1
102900736	0.0483527	9.61036	down	Shmt1
2650372	0.0378904	6.28509	down	Selenbp2
103800338	0.013196	2.85253	down	Stx8
102100162	0.0409773	2.67013	up	A430069M06Rik
1090184	0.0099555	56.4055	down	Es22	13897	Mus musculus esterase 22 (Es22), mRNA.
103120465	0.0324002	2.22239	down	A230106J09Rik
105570039	0.00105992	2.2592	up	Orc4
104590520	0.013416	2.3622	down	2610301F02Rik
2260377	0.0499245	2.66098	down	1700023B23Rik
3130059	0.00584147	2.02702	up	4732418C07Rik	230648	Mus musculus RIKEN cDNA 4732418C07 gene (4732418C07Rik), mRNA.
2320537	0.0273276	107.369	down	Slc27a2
104480458	0.0296197	94.2968	down	Slc27a2
3060707	0.0414336	11.9174	down	C730031G17	243085	Mus musculus UDP glucuronosyltransferase 2 family, polypeptide B35 (Ugt2b35), mRNA.
1190138	0.0194194	2.22669	up	Fnbp3
3830551	0.0128526	78.5814	down	Itih3
6940647	0.0121983	59.3715	down	Upp2	76654	Mus musculus uridine phosphorylase 2 (Upp2), mRNA.
2190091	0.024889	39.0654	down	Upp2	76654	Mus musculus uridine phosphorylase 2 (Upp2), mRNA.
2680746	0.0175115	64.7236	down	Upp2	76654	Mus musculus uridine phosphorylase 2 (Upp2), mRNA.
6620563	0.0218682	49.3948	down	0610009A07Rik
3120692	0.0176367	5.96327	down	Serpina1d
2190463	0.0216361	148.061	down	BC021608	192653	Mus musculus cDNA sequence BC021608 (BC021608), mRNA.
4920079	0.0265959	11.1065	down	Entpd8
3190154	0.0265245	111.965	down	F9
101690577	0.0103588	8.18877	down	Prok1
5310373	0.00393465	34.1085	down	1300019J08Rik
4920706	0.0319943	2.40205	up	Xrcc2	57434	Mus musculus X-ray repair complementing defective repair in Chinese hamster cells 2 (Xrcc2), mRNA.
4230129	0.0114016	2.25449	down	LOC239447	239447	Mus musculus collectin sub-family member 10 (Colec10), mRNA.
3800541	0.0118703	58.638	down	Hsd17b2
100130601	0.0265947	2.11511	up	A930016I07Rik
103800670	0.0107339	2.19262	down	4932412G04Rik
1450528	0.0369908	19.1105	down	Car14	23831	Mus musculus carbonic anhydrase 14 (Car14), mRNA.
6110095	0.0372881	4.47062	down	Dpyd
3830609	0.0397222	33.6009	down	Slc3a1
110044	0.0240797	2.56336	up	LOC224833	224833	Mus musculus expressed sequence AI661453 (AI661453), mRNA.
2940465	0.0191331	3.19772	down	Got1	14718	Mus musculus glutamate oxaloacetate transaminase 1, soluble (Got1), mRNA.
6840139	0.014585	2.57162	up	Cugbp2
107150114	0.0483376	3.40115	up	4432414F05Rik
1660082	0.000948003	3.89829	up	Ppp1r1a
6380300	0.0113647	2.0044	up	Ppp1cc
103830725	0.0246303	2.73919	up	scl0002786.1_3
101450300	0.00250221	21.5543	down	2210420L05Rik
103610162	0.0424262	2.78131	down	1700012H05Rik
6400576	0.0272641	108.441	down	Kng1	16644	Mus musculus kininogen 1 (Kng1), mRNA.
630411	0.00538048	133.1	down	Prodh2	56189	Mus musculus proline dehydrogenase (oxidase) 2 (Prodh2), mRNA.
1400195	0.0182618	81.6177	down	Prodh2	56189	Mus musculus proline dehydrogenase (oxidase) 2 (Prodh2), mRNA.
6220619	0.00813444	29.1726	down	Rab17	19329	Mus musculus RAB17, member RAS oncogene family (Rab17), mRNA.
100380333	0.00030767	2.15843	down	scl0003692.1_472
6380047	0.0138461	85.3373	down	Cyp2a5
5130139	0.0243306	175.651	down	Cyp2a5
104070273	0.00284152	100.047	down	Cyp2a5
4070632	0.0239469	46.4797	down	Cyp2a5
4610132	0.00423641	2.25681	down	4833417A11Rik
2640398	0.00159395	2.48158	up	Za20d1
450487	0.027548	2.08384	down	LOC380905
5690594	0.0288062	3.74756	up	Ndufb4	68194	Mus musculus NADH dehydrogenase (ubiquinone) 1 beta subcomplex 4 (Ndufb4), mRNA.
5720022	0.0135438	2.54464	up	BC065123
1240162	0.0006068	2.49139	up	Sgcb
102510551	0.00933816	2.5889	up	Aspa
610605	0.0442098	8.3452	down	Slco1b2	28253	Mus musculus solute carrier organic anion transporter family, member 1b2 (Slco1b2), transcript variant 1, mRNA.
6980735	0.0365386	2.16499	up	Stk11ip	71728	Mus musculus serine/threonine kinase 11 interacting protein (Stk11ip), mRNA.
102650079	0.0311397	2.4323	down	C730037N04Rik
104210113	0.00822409	2.32456	up	2010205J10Rik
6130471	0.029359	22.5858	down	Apoa5	66113	Mus musculus apolipoprotein A-V (Apoa5), mRNA.
6220497	0.0282977	2.08602	up	Slc16a9	66859	Mus musculus solute carrier family 16 (monocarboxylic acid transporters), member 9 (Slc16a9), mRNA.
3290301	0.037177	8.02977	down	Slc2a9	117591	Mus musculus solute carrier family 2 (facilitated glucose transporter), member 9 (Slc2a9), transcript variant b, mRNA.
104850093	0.00308163	2.03136	down	1700027M01Rik
2470397	0.0386779	2.27759	down	1700027M01Rik
1190300	0.0135426	5.24991	up	Stag1
5720750	0.027027	2.66391	up	Thsd6	66548	Mus musculus ADAMTS-like 5 (Adamtsl5), mRNA.
5270672	0.0403059	4.13314	down	Gcat
1400066	0.0286404	2.64532	down	Abca8b	27404	Mus musculus ATP-binding cassette, sub-family A (ABC1), member 8b (Abca8b), mRNA.
3840309	0.00166174	2.18888	down	Sp5	64406	Mus musculus trans-acting transcription factor 5 (Sp5), mRNA.
110368	0.000907841	3.31783	up	Asns	27053	Mus musculus asparagine synthetase (Asns), mRNA.
4230471	0.042424	34.6339	down	Nrn1	68404	Mus musculus neuritin 1 (Nrn1), mRNA.
1400286	0.0397189	9.79632	down	D5Ertd593e	52331	Mus musculus DNA segment, Chr 5, ERATO Doi 593, expressed (D5Ertd593e), mRNA.
5720167	0.0295069	2.09466	up	G6pdx
2810072	0.0265733	2.04049	up	Aqp7	11832	Mus musculus aquaporin 7 (Aqp7), mRNA.
460047	0.0122618	2.49999	up	Lancl2
360215	0.0201403	51.637	down	Aass
4670368	0.0409369	2.99011	up	Zfp291
6510064	0.0182953	2.25794	up	Snx2
101190707	0.0456203	2.17353	up	E130301F21Rik
6200537	0.039663	9.71872	down	Scp2	20280	Mus musculus sterol carrier protein 2, liver (Scp2), mRNA.
2970292	0.0201304	4.73019	down	Ceacam2	26367	Mus musculus CEA-related cell adhesion molecule 2 (Ceacam2), mRNA.
103140019	0.00541593	2.50424	up	LOC268597
70026	0.00170057	2.03912	up	2600014M03Rik
5390520	0.0424356	62.1674	down	Saa1
2510079	0.00240307	2.14637	down	Olfr1105	258085	Mus musculus olfactory receptor 1105 (Olfr1105), mRNA.
840619	0.023742	267.133	down	Uox	22262	Mus musculus urate oxidase (Uox), mRNA.
5890487	0.0160677	2.45166	up	Scara3	219151	Mus musculus scavenger receptor class A, member 3 (Scara3), mRNA.
6370446	0.0192931	72.6724	down	Mbl2	17195	Mus musculus mannose binding lectin (C) (Mbl2), mRNA.
780672	0.015297	2.16919	up	BC054059
105550167	0.0141028	15.337	down	2810459M11Rik
106290739	0.0108044	38.625	down	Masp2
7040692	0.0459413	3.00318	down	Glo1	109801	Mus musculus glyoxalase 1 (Glo1), mRNA.
6900168	0.0376246	2.53206	down	Abcc6	27421	Mus musculus ATP-binding cassette, sub-family C (CFTR/MRP), member 6 (Abcc6), mRNA.
5900528	0.00293896	9.55795	up	IGKV9-120_V00804$J00566_Ig_kappa_variable_9-120_12
1410097	0.0392468	2.35463	up	Mkrn1	54484	Mus musculus makorin, ring finger protein, 1 (Mkrn1), mRNA.
102940440	0.00161673	2.33863	up	2610510H01Rik
105900324	0.00549386	2.20617	up	Ppp3cc
6220411	0.0089801	40.0429	down	Agxt2l1	71760	Mus musculus alanine-glyoxylate aminotransferase 2-like 1 (Agxt2l1), mRNA.
1450348	0.0122068	2.5112	down	2210413P12Rik	212980	Mus musculus solute carrier family 45, member 3 (Slc45a3), mRNA.
101940692	0.01531	2.05169	down	LOC386131
105420445	0.000198284	2.0199	up	Glb1
5420148	0.00130284	3.995	down	Dio1
5360541	0.00888251	69.0984	down	Habp2	226243	Mus musculus hyaluronic acid binding protein 2 (Habp2), mRNA.
5550072	0.00314562	2.00738	up	Zfp238
4210372	0.0413739	2.49577	down	Glud1
1570717	0.0306993	2.25155	up	2400010D15Rik
101660008	0.0479919	2.50544	up	Phip
4480601	0.0138522	53.4309	down	Mbl1
5910184	0.0245017	3.04019	up	Siat10
105860022	0.0376167	2.89227	up	LOC386123
2640064	0.000531677	2.19964	up	AI315068
6770402	0.010296	39.4961	down	Aqp8	11833	Mus musculus aquaporin 8 (Aqp8), mRNA.
1940092	0.0454717	2.20701	up	4833424P18Rik
6370270	0.0350351	2.35888	down	Angptl6
6510014	0.0218608	2.14527	down	Pafah2	100163	Mus musculus platelet-activating factor acetylhydrolase 2 (Pafah2), mRNA.
1850017	0.0256488	9.67748	down	E430021N18Rik
101230504	0.0180394	35.8703	down	E430021N18Rik
2970707	0.0486586	109.368	down	Itih2	16425	Mus musculus inter-alpha trypsin inhibitor, heavy chain 2 (Itih2), mRNA.
101190440	0.0167915	43.9675	down	LOC382044
2570524	0.0280082	30.4087	down	Cldn3	12739	Mus musculus claudin 3 (Cldn3), mRNA.
106020520	0.0153384	2.59062	up	Camk2d
770037	0.0151525	6.43387	down	Hsd3b2	15493	Mus musculus hydroxy-delta-5-steroid dehydrogenase, 3 beta- and steroid delta-isomerase 2 (Hsd3b2), mRNA.
107050309	0.000669331	5.88381	up	Dlk1
4280088	0.00950624	2.80952	down	Nr2f6
3990450	0.0276508	2.52856	up	0710001C05Rik
101050487	0.0228891	33.3264	down	LOC380998
100360095	0.0479259	2.09664	down	Ghr
2850053	0.0237143	11.0471	down	1700007B13Rik
4070239	0.0464135	3.20083	up	Prg
4480692	0.0437861	2.40878	up	4430402I18Rik
6900050	0.00369073	10.3301	down	Nr5a2	26424	Mus musculus nuclear receptor subfamily 5, group A, member 2 (Nr5a2), mRNA.
2480138	0.0361894	2.31699	up	Cdc42ep3
106350487	0.00555589	2.41804	down	Mocos
6040309	0.0286497	47.1256	down	Apoh
2190142	0.0200192	57.4044	down	Slc26a1	231583	Mus musculus solute carrier family 26 (sulfate transporter), member 1 (Slc26a1), mRNA.
4670301	0.0272194	6.16808	down	Nudt7	67528	Mus musculus nudix (nucleoside diphosphate linked moiety X)-type motif 7 (Nudt7), transcript variant 2, mRNA.
105570368	0.0448436	11.2953	down	LOC226654
106940372	0.0145957	2.58263	up	Gbe1
2030168	0.042988	194.5	down	Apoc3	11814	Mus musculus apolipoprotein C-III (Apoc3), mRNA.
101170593	0.0485578	2.56927	up	B230337E12Rik
3780537	0.00195116	2.93666	up	6720475J19Rik
4780338	0.0152636	2.0347	down	Mt4
2060500	0.0457774	8.48019	down	Apcs	20219	Mus musculus serum amyloid P-component (Apcs), mRNA.
3840253	0.0185554	46.6825	down	Spp2	75396	Mus musculus secreted phosphoprotein 2 (Spp2), mRNA.
102680301	0.000292691	3.09942	up	1200008A14Rik
630253	0.0411194	19.0589	down	Fads2
105130020	0.0461839	12.0018	down	Fads2
3170605	0.0285759	2.62984	down	Arhgef5
2510086	0.0214884	2.47506	up	4933425F03Rik	71145	Mus musculus scavenger receptor class A, member 5 (putative) (Scara5), mRNA.
60022	0.0455419	2.09885	down	Fdps
104060095	0.0278264	3.74945	up	LOC382620
102900647	0.0223309	90.0565	down	Gls2
106110609	0.00880563	12.8556	down	Gls2
780091	0.0203103	19.7607	down	Rgs16	19734	Mus musculus regulator of G-protein signaling 16 (Rgs16), mRNA.
4590138	0.0151841	4.82534	down	Lpin2
106550239	0.0483241	12.1679	down	Dsg1c
105860735	0.0237287	2.20305	up	Wwp1-pending
4920632	0.0191226	40.4713	down	Mcm10	70024	Mus musculus minichromosome maintenance deficient 10 (S. cerevisiae) (Mcm10), mRNA.
2760348	0.0254502	2.56762	up	Art3	109979	Mus musculus ADP-ribosyltransferase 3 (Art3), mRNA.
2450280	0.00652841	2.78007	down	Oas1g	23960	Mus musculus 2'-5' oligoadenylate synthetase 1G (Oas1g), mRNA.
3450471	0.00802903	87.3084	down	Creb3l3	208677	Mus musculus cAMP responsive element binding protein 3-like 3 (Creb3l3), mRNA.
104200064	0.045093	2.0394	up	1810022K09Rik
1660019	0.039448	3.03683	down	A230050P20Rik	319278	Mus musculus RIKEN cDNA A230050P20 gene (A230050P20Rik), mRNA.
102470056	0.018282	3.04399	down	5430410E06Rik
5260427	0.0198366	31.2792	down	D11Ertd636e	52670	Mus musculus DNA segment, Chr 11, ERATO Doi 636, expressed (D11Ertd636e), transcript variant 2, mRNA.
1050193	0.0428782	3.19141	down	Trf
2510148	0.0146428	98.5483	down	Hgfac	54426	Mus musculus hepatocyte growth factor activator (Hgfac), mRNA.
1980441	0.0355772	3.9162	down	Scrn2	217140	Mus musculus secernin 2 (Scrn2), mRNA.
5080411	0.0267626	22.6758	down	F7	14068	Mus musculus coagulation factor VII (F7), mRNA.
105130333	0.0426643	2.63522	down	LOC330416
2120605	0.033781	7.9596	down	BC014685	232086	Mus musculus transmembrane protein 150 (Tmem150), mRNA.
5420450	0.0400814	12.3763	down	Cbs
6660039	0.0059035	30.4642	down	Cbs
106370440	0	3.54	down	1700001C19Rik
106860142	0.00844579	4.37909	down	1700001C19Rik
100630333	0.0109497	2.3899	up	1190020E20Rik
4050242	0.0406362	7.84809	down	Abcc3
940435	0.0467	3.68926	up	6720430O15	241556	Mus musculus tetraspanin 18 (Tspan18), mRNA.
105050368	0.0172839	11.906	down	Hgd
6860039	0.0450603	2.52081	up	Tkt	21881	Mus musculus transketolase (Tkt), mRNA.
105860504	0.0458195	2.00498	up	D130027J01Rik
101410500	0.0344195	2.11961	up	Rnf24
4010722	0.000705764	89.2962	down	Slc22a1	20517	Mus musculus solute carrier family 22 (organic cation transporter), member 1 (Slc22a1), mRNA.
450082	0.0217643	198.15	down	Slc22a1	20517	Mus musculus solute carrier family 22 (organic cation transporter), member 1 (Slc22a1), mRNA.
7050427	0.0069404	2.67096	up	Rgs19	56470	Mus musculus regulator of G-protein signaling 19 (Rgs19), mRNA.
1170162	0.000845113	3.24357	up	Socs4
3610603	0.0171507	39.7756	down	Soat2	223920	Mus musculus sterol O-acyltransferase 2 (Soat2), mRNA.
1740156	0.0155324	2.17585	up	Atp4b	11945	Mus musculus ATPase, H+/K+ exchanging, beta polypeptide (Atp4b), mRNA.
430670	0.00101265	5.65632	down	Gnaq
1230292	0.0342312	11.8999	down	Pemt	18618	Mus musculus phosphatidylethanolamine N-methyltransferase (Pemt), mRNA.
670739	0.0140157	190.173	down	Rdh7	54150	Mus musculus retinol dehydrogenase 7 (Rdh7), mRNA.
100130575	0.0489227	4.39179	down	Gas2
2900086	0.0104311	2.71959	up	H3f3a	15078	Mus musculus H3 histone, family 3A (H3f3a), mRNA.
4210056	0.0394574	260.362	down	Fga
610017	0.0217722	3.21537	down	Qdpr	110391	Mus musculus quinoid dihydropteridine reductase (Qdpr), mRNA.
106760047	0.00624952	2.47209	down	Qscn6
460672	0.0285139	3.8956	down	Akr7a5	110198	Mus musculus aldo-keto reductase family 7, member A5 (aflatoxin aldehyde reductase) (Akr7a5), mRNA.
5080537	0.01428	5.96494	down	Fthfd	107747	Mus musculus aldehyde dehydrogenase 1 family, member L1 (Aldh1l1), mRNA.
105390097	0.00300176	2.44404	up	D430033K12Rik
4260441	0.00442718	12.0434	down	Cyp2c39	13098	Mus musculus cytochrome P450, family 2, subfamily c, polypeptide 39 (Cyp2c39), mRNA.
106860053	0.0356234	26.9342	down	Gnmt
103290292	0.0216464	2.44094	up	scl0004168.1_6
104200609	2.87561e-05	2.04384	up	4933433P14Rik
2340010	0.0309784	319.751	down	Apom
2120369	0.0347908	2.44188	up	2610205H19Rik	70456	Mus musculus brain protein 44 (Brp44), mRNA.
104150288	0.0102495	2.25465	down	LOC241901
104480333	0.0117796	16.5136	down	LOC384022
102450026	0.0465917	40.6398	down	LOC382168
6550358	0.0460613	5.10529	down	Gch1
105130484	0.0263239	2.49225	down	gi_16206_emb_X56062.1_ATCABI_507
6220064	0.0295186	2.85617	up	1810057C19Rik	67888	Mus musculus transmembrane protein 100 (Tmem100), mRNA.
2640685	0.0393583	3.24821	up	Eif3s6
5390086	0.0137204	23.9181	down	Fmo5	14263	Mus musculus flavin containing monooxygenase 5 (Fmo5), mRNA.
103450193	0.0246283	2.83658	down	Sox5
6130164	0.0362141	2.96231	down	1300010A20Rik
4570164	0.029121	5.18274	down	Got2
730040	0.0420111	2.04761	up	Pfn2	18645	Mus musculus profilin 2 (Pfn2), mRNA.
106520692	0.0121014	105.31	down	LOC381019
3830601	0.0200508	28.7521	down	Dmgdh	74129	Mus musculus dimethylglycine dehydrogenase precursor (Dmgdh), mRNA.
6200154	0.0188976	50.9872	down	Agmat
2480059	0.0348463	2.04088	up	Fbln1
2190601	0.0275835	30.7976	down	C8a	230558	Mus musculus complement component 8, alpha polypeptide (C8a), mRNA.
6650097	0.00975961	62.221	down	1300012D20Rik	71773	Mus musculus UDP glucuronosyltransferase 2 family, polypeptide B1 (Ugt2b1), mRNA.
3440541	0.00395398	41.595	down	Proz
2570592	0.038428	2.04324	up	Centd1
430706	0.00823601	60.5616	down	Saa4	20211	Mus musculus serum amyloid A 4 (Saa4), mRNA.
1230068	0.00230331	3.30454	up	BC049806	213056	Mus musculus cDNA sequence BC049806 (BC049806), mRNA.
3520592	0.0340395	2.6504	down	Brp17
105570286	0.0465948	3.59413	up	LOC210245
7050093	0.0158512	37.9315	down	Hao1
5700167	0.0230296	2.39335	up	Rbm3	19652	Mus musculus RNA binding motif protein 3 (Rbm3), mRNA.
6660537	0.0401567	2.30556	up	1700020O03Rik	70373	Mus musculus RIKEN cDNA 1700020O03 gene (1700020O03Rik), mRNA.
104230193	0.0111241	30.7825	down	LOC268782
2100471	0.0168408	35.6974	down	Grb7
870021	0.0238217	137.755	down	Cyp2c70	226105	Mus musculus cytochrome P450, family 2, subfamily c, polypeptide 70 (Cyp2c70), mRNA.
2230524	0.000323705	3.76893	down	Slc13a2	20500	Mus musculus solute carrier family 13 (sodium-dependent dicarboxylate transporter), member 2 (Slc13a2), mRNA.
4780605	0.0285438	26.9918	down	Abcg8	67470	Mus musculus ATP-binding cassette, sub-family G (WHITE), member 8 (Abcg8), mRNA.
101580136	0.0105532	2.52102	up	Atp8a1
100870546	0.0375024	2.31741	up	A730089E01Rik
3520035	0.00141788	2.11915	up	Usp25	30940	Mus musculus ubiquitin specific peptidase 25 (Usp25), mRNA.
870528	0.0354037	4.47997	down	Chn2	69993	Mus musculus chimerin (chimaerin) 2 (Chn2), mRNA.
101850441	0.0204344	3.28313	up	A530088L04Rik
4070673	0.02801	12.0092	down	Ssb4	211949	Mus musculus splA/ryanodine receptor domain and SOCS box containing 4 (Spsb4), mRNA.
4010707	0.0300147	2.50525	down	Ptprj
106370441	0.00168035	2.44835	up	scl0002179.1_61
6100170	0.0464769	19.748	down	Gnat1	14685	Mus musculus guanine nucleotide binding protein, alpha transducing 1 (Gnat1), mRNA.
4590451	0.0401982	2.99228	up	2810036L13Rik
2650047	0.0136903	107.615	down	Aqp9	64008	Mus musculus aquaporin 9 (Aqp9), mRNA.
7320255	0.0217737	54.6686	down	Akr1c19	432720	Mus musculus aldo-keto reductase family 1, member C19 (Akr1c19), mRNA.
6510138	0.0499815	3.0875	down	Anpep	16790	Mus musculus alanyl (membrane) aminopeptidase (Anpep), mRNA.
106770193	0.00368674	4.21053	down	Serpina1b
5130722	0.0238673	3.73679	down	Serpina1b
4150079	0.038334	5.78259	down	Serpina1b
1850088	0.0205641	143.953	down	Asgr1
3450609	0.0217012	2.99101	up	Ktn1	16709	Mus musculus kinectin 1 (Ktn1), mRNA.
7050022	0.0163687	65.2153	down	Tmprss6
3990095	0.0214985	18.0781	down	Tmprss6
4280452	0.0357553	80.8859	down	BC022133	243537	Mus musculus urocanase domain containing 1 (Uroc1), mRNA.
1570184	0.0030308	3.15366	down	5730453H04Rik
1340273	0.0228528	98.6941	down	Cyp2d26	76279	Mus musculus cytochrome P450, family 2, subfamily d, polypeptide 26 (Cyp2d26), mRNA.
105670324	0.000223229	2.34981	up	LOC240038
1980347	0.0250884	21.7714	down	AI788959
4540162	0.00927606	39.8849	down	Cyp2f2
105270056	0.00153394	2.73442	up	2310037P21Rik
7000497	0.0171198	2.13276	up	Kcnk2	16526	Mus musculus potassium channel, subfamily K, member 2 (Kcnk2), mRNA.
6860020	0.0228894	4.34508	up	Epn2
6860403	0.026079	2.96518	up	Epn2
4920041	0.00801053	2.76147	up	2900024C23Rik	67266	Mus musculus RIKEN cDNA 2900024C23 gene (2900024C23Rik), mRNA.
450403	0.0334997	3.31383	down	Ndrg2
105910142	0.0174273	2.66626	up	Elac1
2060446	0.0311877	2.49803	up	Tgfbi
5290670	0.000944219	2.31922	up	5330440M15Rik	77110	Mus musculus GC-rich promoter binding protein 1-like 1 (Gpbp1l1), mRNA.
4540731	0.0238022	25.6965	down	4930577M16Rik
104070594	0.0021631	3.16544	up	2700023E23Rik
2450176	0.0265573	42.2233	down	Nr1h4	20186	Mus musculus nuclear receptor subfamily 1, group H, member 4 (Nr1h4), mRNA.
1580161	0.0379674	28.0061	down	Nr1i2	18171	Mus musculus nuclear receptor subfamily 1, group I, member 2 (Nr1i2), mRNA.
2940050	0.00944112	128.139	down	1810073K19Rik	66438	Mus musculus hepcidin antimicrobial peptide 2 (Hamp2), mRNA.
101740575	0.0127157	4.72593	down	Cabc1
102340070	0.00561937	2.38168	up	D430019H16Rik
1240441	0.00522688	75.1025	down	Gjb1	14618	Mus musculus gap junction membrane channel protein beta 1 (Gjb1), mRNA.
2470332	0.000469624	22.8375	down	Cyp46a1	13116	Mus musculus cytochrome P450, family 46, subfamily a, polypeptide 1 (Cyp46a1), mRNA.
104070592	0.0188102	5.33333	down	Slac2b
4230059	0.0142336	29.313	down	1300018K11Rik
104010246	0.0387656	6.6867	down	1300011L04Rik
1400672	0.0367651	42.2933	down	Upb1	103149	Mus musculus ureidopropionase, beta (Upb1), mRNA.
6450095	0.0464494	2.23408	down	2210404O07Rik
3450497	0.0373206	2.11276	up	2310016C16Rik	69590	Mus musculus RIKEN cDNA 2310016C16 gene (2310016C16Rik), mRNA.
1580279	0.00817608	2.23021	up	Rnf121	75212	Mus musculus ring finger protein 121 (Rnf121), mRNA.
101230458	0.0250849	5.69403	down	A930036K24Rik
3440471	0.0449813	5.83064	down	Sdc1	20969	Mus musculus syndecan 1 (Sdc1), mRNA.
101410184	0.00341435	3.5914	up	2310010G23Rik
104230484	0.00623802	50.7463	down	Slco1a1
460068	0.0429816	2.24159	up	Lsm8	76522	Mus musculus LSM8 homolog, U6 small nuclear RNA associated (S. cerevisiae) (Lsm8), mRNA.
2810035	0.0155362	92.4987	down	Slc17a2
870593	0.0247057	54.6199	down	Slc17a2
105690020	0.0111163	2.94253	up	scl0004158.1_6
2900403	0.0335568	7.68812	down	1300013J15Rik	67473	Mus musculus RIKEN cDNA 1300013J15 gene (1300013J15Rik), mRNA.
7000132	0.0375213	5.77111	down	Kmo
3290112	0.00889817	216.056	down	Hsd3b5
1580039	0.0330063	100.252	down	Apoc4	11425	Mus musculus apolipoprotein C-IV (Apoc4), mRNA.
6200750	0.0409583	5.38382	down	Slc19a2
3800575	0.00123014	3.05765	up	Eif4g2
1980538	0.0294998	2.64014	down	2510022D24Rik
3710435	0.0435675	5.95146	down	Sdh1	20322	Mus musculus sorbitol dehydrogenase (Sord), mRNA.
102970605	0.0360229	2.39732	up	Lnp
6450373	0.032286	2.16795	up	D19Ertd703e	52036	Mus musculus SAPS domain family, member 3 (Saps3), mRNA.
6770408	0.0150882	2.16256	up	Ddx6
100460672	0.030761	9.42497	down	AI132189
6590291	0.0288389	5.28749	down	Cpn2	71756	Mus musculus carboxypeptidase N, polypeptide 2 (Cpn2), mRNA.
2480563	0.0367365	31.528	down	Serpina1a
3120300	0.0355114	18.7276	down	Serpina1a
4060400	0.0203413	2.42517	down	Polr2i
3170685	0.0124696	25.5005	down	Slc6a12	14411	Mus musculus solute carrier family 6 (neurotransmitter transporter, betaine/GABA), member 12 (Slc6a12), mRNA.
2350408	0.0359843	2.63294	up	Gadd45b	17873	Mus musculus growth arrest and DNA-damage-inducible 45 beta (Gadd45b), mRNA.
2470167	0.0229889	24.6621	down	Hpn	15451	Mus musculus hepsin (Hpn), mRNA.
104560358	0.0336606	2.21522	down	Zfp276
540347	0.0350148	2.08117	down	Nr2f2	11819	Mus musculus nuclear receptor subfamily 2, group F, member 2 (Nr2f2), transcript variant 2, mRNA.
5360082	0.0242924	12.1401	down	Asl
2230164	0.023638	2.2729	up	5730528L13Rik	66665	Mus musculus RIKEN cDNA 5730528L13 gene (5730528L13Rik), mRNA.
7050278	0.0354003	4.32865	up	Mmrn1
5560605	0.0495847	2.78212	down	Ldhd	52815	Mus musculus lactate dehydrogenase D (Ldhd), mRNA.
7000551	0.00480424	3.22607	up	2810422O20Rik	69962	Mus musculus RIKEN cDNA 2810422O20 gene (2810422O20Rik), mRNA.
106220139	0.0416267	2.08641	up	A530032J19Rik
6550176	0.0367911	5.10195	down	Alas2
6200239	0.0265759	152.597	down	Glyat
670253	0.0204411	28.9586	down	Mup4	17843	Mus musculus major urinary protein 4 (Mup4), mRNA.
1500167	0.0333265	2.06107	down	5830442J12Rik	76072	Mus musculus ring finger protein 183 (Rnf183), mRNA.
6770332	0.023247	237.074	down	Cyp3a11
6620176	0.00285798	3.68044	up	Ccbp2	59289	Mus musculus chemokine binding protein 2 (Ccbp2), mRNA.
1190309	0.0165446	115.714	down	Cyp7b1
1230372	0.0492686	2.32094	down	Uap1l1
7000592	0.00947958	12.7103	up	Ccl12
4760397	0.0166579	53.2154	down	Trfr2
5890026	0.00261054	19.9062	down	Sema4g	26456	Mus musculus sema domain, immunoglobulin domain (Ig), transmembrane domain (TM) and short cytoplasmic domain, (semaphorin) 4G (Sema4g), mRNA.
1740706	0.0132916	2.43756	up	1500003O03Rik
105360500	2.91757e-06	6.33997	down	LOC383215
2760114	0.0188064	2.98991	up	Gprc5b	64297	Mus musculus G protein-coupled receptor, family C, group 5, member B (Gprc5b), mRNA.
5700039	3.65279e-05	4.43982	up	Cspg6	13006	Mus musculus structural maintenace of chromosomes 3 (Smc3), mRNA.
3440114	0.045649	233.569	down	Hpxn	15458	Mus musculus hemopexin (Hpxn), mRNA.
7100427	0.0477127	2.19352	up	Stk3
2570400	0.0110095	38.999	down	Tmem25	71687	Mus musculus transmembrane protein 25 (Tmem25), mRNA.
6200037	0.0135335	14.3037	down	Cklfsf8	70031	Mus musculus CKLF-like MARVEL transmembrane domain containing 8 (Cmtm8), mRNA.
70601	0.0271566	286.335	down	Mug-ps1
106520368	0.0276311	2.5252	down	6330408J11Rik
103520402	0.0492692	2.39752	down	A930023F12Rik
102510497	0.00504066	5.29264	up	Idh3a
105860528	0.0168093	3.55568	up	2810409M01Rik
6860270	0.0336849	2.43325	up	Klf2	16598	Mus musculus Kruppel-like factor 2 (lung) (Klf2), mRNA.
106980440	0.0116374	2.596	up	2410039M03Rik
5900309	0.0331965	5.87534	down	Sdro	70061	Mus musculus orphan short chain dehydrogenase/reductase (Sdro), mRNA.
3170288	0.0409911	4.00999	down	Cyp4a10
6130131	0.0416783	25.7987	down	Cyp4a10
100840671	0.00179778	2.63629	up	2900076A07Rik
3360463	0.0292144	30.9921	down	Asgr2
103170309	0.022752	2.16125	up	Atpaf2	246782	Mus musculus ATP synthase mitochondrial F1 complex assembly factor 2 (Atpaf2), mRNA.
6900270	0.0138872	2.397	up	6820402O20Rik
1170167	0.00221578	2.17853	up	6430402L03Rik	331474	Mus musculus retrotransposon gag domain containing 4 (Rgag4), mRNA.
5720369	0.0334002	2.78476	down	Dpp4	13482	Mus musculus dipeptidylpeptidase 4 (Dpp4), mRNA.
6380110	0.00684664	62.1385	down	Nalp6
7100095	0.00530885	102.35	down	1300017J02Rik	71775	Mus musculus RIKEN cDNA 1300017J02 gene (1300017J02Rik), mRNA.
1740139	0.000389604	2.35966	up	Fnbp4
5290242	0.0325088	2.48475	up	9930014A18Rik
460270	0.0110548	2.30042	up	Bzw1
104070037	0.0400561	21.9407	down	A530050D06Rik
1990441	0.0232565	4.76614	down	Edg8	94226	Mus musculus endothelial differentiation, sphingolipid G-protein-coupled receptor, 8 (Edg8), mRNA.
100630110	0.00816772	2.16881	up	Dusp4
1690725	0.0171057	20.021	down	C4bp
1580524	0.0238393	26.6162	down	Epb4.1l4b
1940048	0.0278447	16.8967	down	Epb4.1l4b
100670279	0.0109463	2.47088	up	Styx
2940315	0.0137102	116.575	down	Cfi
50711	0.031505	3.22961	down	Stard4
101240397	0.0361999	3.59667	up	IGKV6-d_L36249_Ig_kappa_variable_6-d_86
105670414	0.043129	2.62534	up	6330439P19Rik
730739	0.0449071	13.5068	down	Baat
1740372	0.0155323	2.48699	down	C3
3780603	0.0383915	2.29147	up	Mtch2	56428	Mus musculus mitochondrial carrier homolog 2 (C. elegans) (Mtch2), nuclear gene encoding mitochondrial protein, mRNA.
3940128	0.0222261	24.6045	down	C730027E14Rik	216871	Mus musculus RIKEN cDNA C730027E14 gene (C730027E14Rik), mRNA.
2120563	0.0427318	2.33979	up	Rps6ka5
540411	0.0247409	4.2596	down	Hes6	55927	Mus musculus hairy and enhancer of split 6 (Drosophila) (Hes6), mRNA.
110484	0.0310277	32.0312	down	CRAD-L
2350358	0.0458087	32.5095	down	Fgl1
